# Supplementary material for: Genetic architecture of key traits for Prunus crop improvement: an overview of 25 years of curated genomic and breeding data
Source: Hortic Res. 2025 May 30;12(8):uhaf142. doi: 10.1093/hr/uhaf142 (PMC12282126; doi:10.1093/hr/uhaf142)
Supplement: Web_Material_uhaf142 [file web_material_uhaf142.zip]

Archive with 1 entries (1 files):
- Supplimentary_tables.xlsx
