# Supplementary material for: Genetic architecture of key traits for Prunus crop improvement: an overview of 25 years of curated genomic and breeding data
Source: Hortic Res. 2025 May 30;12(8):uhaf142. doi: 10.1093/hr/uhaf142 (PMC12282126; doi:10.1093/hr/uhaf142)
Supplement: Web_Material_uhaf142 [file web_material_uhaf142.zip › Supplimentary_tables.xlsx]

## Sheet: S1
Table S1: Syntenic blocks on Chr 4 between peach v2 and almond Lauranne v2 genomes
Block	Genome1 (location)	Genome2 (location)	score	evalue
pdlppB015	Prunus dulcis Lauranne Genome v1.0	Prunus persica Whole Genome Assembly v2.0 & Annotation v2.1 (v2.0.a1)	315	2.5e-13
	Pd01_v1.0 : 36397395 - 36838939	Pp04_v2.0.a1 : 23012977 - 24031121
pdlppB016	Prunus dulcis Lauranne Genome v1.0	Prunus persica Whole Genome Assembly v2.0 & Annotation v2.1 (v2.0.a1)	538	2.1e-22
	Pd01_v1.0 : 42787410 - 42955635	Pp04_v2.0.a1 : 9532002 - 9675152
pdlppB079	Prunus dulcis Lauranne Genome v1.0	Prunus persica Whole Genome Assembly v2.0 & Annotation v2.1 (v2.0.a1)	1199	2e-86
	Pd03_v1.0 : 16500906 - 18133703	Pp04_v2.0.a1 : 226420 - 1406168
pdlppB080	Prunus dulcis Lauranne Genome v1.0	Prunus persica Whole Genome Assembly v2.0 & Annotation v2.1 (v2.0.a1)	346	3.2e-14
	Pd03_v1.0 : 9337812 - 10113625	Pp04_v2.0.a1 : 9597176 - 10189910
pdlppB081	Prunus dulcis Lauranne Genome v1.0	Prunus persica Whole Genome Assembly v2.0 & Annotation v2.1 (v2.0.a1)	266	6.3e-09
	Pd03_v1.0 : 18446262 - 18693001	Pp04_v2.0.a1 : 1601221 - 1881204
pdlppB082	Prunus dulcis Lauranne Genome v1.0	Prunus persica Whole Genome Assembly v2.0 & Annotation v2.1 (v2.0.a1)	602	6.2e-36
	Pd03_v1.0 : 16993346 - 17841473	Pp04_v2.0.a1 : 13358520 - 14552036
pdlppB083	Prunus dulcis Lauranne Genome v1.0	Prunus persica Whole Genome Assembly v2.0 & Annotation v2.1 (v2.0.a1)	435	6.7e-21
	Pd03_v1.0 : 8365017 - 9464152	Pp04_v2.0.a1 : 2894702 - 3309171
pdlppB084	Prunus dulcis Lauranne Genome v1.0	Prunus persica Whole Genome Assembly v2.0 & Annotation v2.1 (v2.0.a1)	266	6.1e-10
	Pd03_v1.0 : 18470634 - 18767740	Pp04_v2.0.a1 : 11147111 - 11549254
pdlppB101	Prunus dulcis Lauranne Genome v1.0	Prunus persica Whole Genome Assembly v2.0 & Annotation v2.1 (v2.0.a1)	36683	0
	Pd04_v1.0 : 5124 - 9960691	Pp04_v2.0.a1 : 63082 - 9497706
pdlppB102	Prunus dulcis Lauranne Genome v1.0	Prunus persica Whole Genome Assembly v2.0 & Annotation v2.1 (v2.0.a1)	21842	0
	Pd04_v1.0 : 9843283 - 21823366	Pp04_v2.0.a1 : 9691144 - 25228184
pdlppB103	Prunus dulcis Lauranne Genome v1.0	Prunus persica Whole Genome Assembly v2.0 & Annotation v2.1 (v2.0.a1)	2374	1.7e-219
	Pd04_v1.0 : 10177835 - 14281906	Pp04_v2.0.a1 : 522054 - 2789680
pdlppB104	Prunus dulcis Lauranne Genome v1.0	Prunus persica Whole Genome Assembly v2.0 & Annotation v2.1 (v2.0.a1)	1033	1.1e-68
	Pd04_v1.0 : 1464744 - 2408448	Pp04_v2.0.a1 : 10736843 - 11996137
pdlppB105	Prunus dulcis Lauranne Genome v1.0	Prunus persica Whole Genome Assembly v2.0 & Annotation v2.1 (v2.0.a1)	490	3.2e-24
	Pd04_v1.0 : 788307 - 1110382	Pp04_v2.0.a1 : 13073627 - 13760160
pdlppB106	Prunus dulcis Lauranne Genome v1.0	Prunus persica Whole Genome Assembly v2.0 & Annotation v2.1 (v2.0.a1)	346	1e-17
	Pd04_v1.0 : 2510097 - 3075557	Pp04_v2.0.a1 : 9597176 - 10510314
pdlppB107	Prunus dulcis Lauranne Genome v1.0	Prunus persica Whole Genome Assembly v2.0 & Annotation v2.1 (v2.0.a1)	306	9.3e-12
	Pd04_v1.0 : 3308013 - 3657201	Pp04_v2.0.a1 : 8864791 - 9262703
pdlppB108	Prunus dulcis Lauranne Genome v1.0	Prunus persica Whole Genome Assembly v2.0 & Annotation v2.1 (v2.0.a1)	295	9.3e-12
	Pd04_v1.0 : 6245762 - 6614115	Pp04_v2.0.a1 : 6893113 - 7335819
pdlppB109	Prunus dulcis Lauranne Genome v1.0	Prunus persica Whole Genome Assembly v2.0 & Annotation v2.1 (v2.0.a1)	254	6.4e-10
	Pd04_v1.0 : 9157059 - 9603222	Pp04_v2.0.a1 : 3209591 - 3538975
pdlppB110	Prunus dulcis Lauranne Genome v1.0	Prunus persica Whole Genome Assembly v2.0 & Annotation v2.1 (v2.0.a1)	251	2.2e-08
	Pd04_v1.0 : 8483508 - 9020594	Pp04_v2.0.a1 : 3758367 - 4114443
pdlppB143	Prunus dulcis Lauranne Genome v1.0	Prunus persica Whole Genome Assembly v2.0 & Annotation v2.1 (v2.0.a1)	290	1.2e-10
	Pd06_v1.0 : 2546018 - 2816396	Pp04_v2.0.a1 : 17445106 - 17763453
pdlppB144	Prunus dulcis Lauranne Genome v1.0	Prunus persica Whole Genome Assembly v2.0 & Annotation v2.1 (v2.0.a1)	252	3.9e-10
	Pd06_v1.0 : 1487357 - 2007506	Pp04_v2.0.a1 : 150240 - 224350

## Sheet: S2
Table S2: Genes present on Chr 4 syntenic blocks (pblppB101, pdlppB102) between peach v2 and almond Lauranne v2 genomes
Block pdlppB101
Location A	Pd04_v1.0 : 5124 - 9960691
Location B	Pp04_v2.0.a1 : 63082 - 9497706
Gene A	Gene B	e-value
Prudu_010622	Prupe.4G000100.1	8e-177
Prudu_010623	Prupe.4G000200.1	0
Prudu_010624	Prupe.4G000300.1	0
Prudu_010625	Prupe.4G000400.1	7e-165
Prudu_010626	Prupe.4G000500.1	0
Prudu_010627	Prupe.4G000700.1	0
NA	Prupe.4G000800.1	NA
NA	Prupe.4G001000.1	NA
Prudu_010631	Prupe.4G001100.1	0
Prudu_010632	Prupe.4G001200.1	2e-128
Prudu_010633	Prupe.4G001300.1	0
Prudu_010634	Prupe.4G001400.1	1e-131
NA	Prupe.4G001500.1	NA
Prudu_010636	Prupe.4G001600.1	1e-159
NA	Prupe.4G001700.1	NA
NA	Prupe.4G001800.1	NA
Prudu_010639	Prupe.4G001900.1	4e-44
Prudu_010640	Prupe.4G002000.1	0
Prudu_010641	Prupe.4G002100.1	0
Prudu_010642	Prupe.4G002200.1	4e-117
Prudu_010643	Prupe.4G002300.1	3e-108
NA	Prupe.4G002400.1	NA
Prudu_010645	Prupe.4G002500.1	0
Prudu_010646	Prupe.4G002600.1	0
Prudu_010647	Prupe.4G002700.1	0
Prudu_010648	Prupe.4G002800.1	0
Prudu_010649	Prupe.4G002900.1	0
Prudu_010650	Prupe.4G003000.1	0
Prudu_010651	Prupe.4G003100.1	0
Prudu_010652	Prupe.4G003200.1	0
Prudu_010653	Prupe.4G003300.1	0
Prudu_010654	Prupe.4G003400.1	5e-175
Prudu_010655	Prupe.4G003500.1	6e-114
Prudu_010656	Prupe.4G003600.1	0
Prudu_010657	Prupe.4G003700.1	9e-144
NA	Prupe.4G003800.1	NA
Prudu_010661	Prupe.4G003900.1	0
Prudu_010662	Prupe.4G004000.1	2e-127
Prudu_010663	NA	NA
NA	Prupe.4G004100.1	NA
Prudu_010664	Prupe.4G004200.1	7e-71
Prudu_010665	Prupe.4G004300.1	4e-138
Prudu_010666	Prupe.4G004400.1	3e-90
Prudu_010667	Prupe.4G004500.1	2e-165
Prudu_010668	Prupe.4G004600.1	0
Prudu_010669	Prupe.4G004800.1	0
Prudu_010670	Prupe.4G004900.1	2e-17
NA	Prupe.4G005100.1	NA
NA	Prupe.4G005200.1	NA
Prudu_010672	Prupe.4G005400.1	0
Prudu_010673	Prupe.4G005700.1	1e-11
Prudu_010674	Prupe.4G005800.1	1e-52
Prudu_010675	Prupe.4G005900.1	0
Prudu_010676	NA	NA
Prudu_010677	NA	NA
Prudu_010678	NA	NA
Prudu_010679	NA	NA
NA	Prupe.4G006000.1	NA
Prudu_010681	Prupe.4G006300.1	1e-111
Prudu_010682	Prupe.4G006500.1	0
Prudu_010683	Prupe.4G006600.1	0
Prudu_010684	Prupe.4G006700.1	0
Prudu_010685	Prupe.4G006900.1	2e-59
Prudu_010686	Prupe.4G007000.1	8e-144
Prudu_010687	Prupe.4G007100.1	0
Prudu_010688	NA	NA
Prudu_010689	Prupe.4G007300.1	4e-134
NA	Prupe.4G007500.1	NA
NA	Prupe.4G007700.1	NA
Prudu_010693	Prupe.4G007800.1	0
NA	Prupe.4G007900.1	NA
NA	Prupe.4G008000.1	NA
Prudu_010694	Prupe.4G008100.1	2e-30
Prudu_010695	Prupe.4G008200.1	5e-171
Prudu_010696	Prupe.4G008300.1	0
Prudu_010697	NA	NA
NA	Prupe.4G008400.1	NA
Prudu_010698	Prupe.4G008500.1	0
NA	Prupe.4G008600.1	NA
Prudu_010700	Prupe.4G008700.1	0
Prudu_010701	Prupe.4G008800.1	0
Prudu_010703	Prupe.4G008900.1	2e-31
NA	Prupe.4G009000.1	NA
NA	Prupe.4G009100.1	NA
NA	Prupe.4G009200.1	NA
NA	Prupe.4G009300.1	NA
Prudu_010704	Prupe.4G009400.1	0
NA	Prupe.4G009500.1	NA
Prudu_010705	Prupe.4G009600.1	0
Prudu_010706	Prupe.4G009700.1	0
Prudu_010707	Prupe.4G009800.1	6e-83
Prudu_010708	Prupe.4G009900.1	2e-117
Prudu_010709	Prupe.4G010000.1	1e-17
NA	Prupe.4G010100.1	NA
Prudu_010711	Prupe.4G010200.1	3e-100
Prudu_010712	Prupe.4G010300.1	3e-155
NA	Prupe.4G010400.1	NA
Prudu_010714	Prupe.4G010500.1	3e-60
Prudu_010715	NA	NA
NA	Prupe.4G010600.1	NA
NA	Prupe.4G010700.1	NA
Prudu_010717	Prupe.4G011100.1	0
NA	Prupe.4G011200.1	NA
Prudu_010718	Prupe.4G011300.1	0
Prudu_010719	Prupe.4G011500.1	0
Prudu_010721	Prupe.4G011800.1	1e-102
Prudu_010722	Prupe.4G011900.1	3e-120
Prudu_010723	Prupe.4G012000.1	0
Prudu_010724	Prupe.4G012100.1	8e-106
Prudu_010725	NA	NA
NA	Prupe.4G012200.1	NA
Prudu_010726	Prupe.4G012300.1	4e-78
Prudu_010727	Prupe.4G012400.1	4e-180
Prudu_010728	Prupe.4G012600.1	0
NA	Prupe.4G012700.1	NA
Prudu_010729	Prupe.4G012800.1	4e-26
Prudu_010730	NA	NA
Prudu_010731	Prupe.4G013000.1	0
Prudu_010732	Prupe.4G013100.1	9e-123
Prudu_010733	Prupe.4G013200.1	1e-86
Prudu_010734	Prupe.4G013300.1	0
Prudu_010736	Prupe.4G013500.1	0
Prudu_010737	Prupe.4G013600.1	2e-129
NA	Prupe.4G013700.1	NA
Prudu_010739	Prupe.4G013800.1	0
Prudu_010740	Prupe.4G013900.1	8e-115
Prudu_010741	Prupe.4G014000.1	9e-154
Prudu_010742	Prupe.4G014100.1	0
Prudu_010743	NA	NA
Prudu_010744	NA	NA
Prudu_010745	NA	NA
NA	Prupe.4G014200.1	NA
NA	Prupe.4G014300.1	NA
NA	Prupe.4G014600.1	NA
Prudu_010748	Prupe.4G014800.1	0
Prudu_010749	NA	NA
Prudu_010750	NA	NA
Prudu_010751	NA	NA
Prudu_010752	NA	NA
NA	Prupe.4G015000.1	NA
Prudu_010753	Prupe.4G015100.1	1e-86
NA	Prupe.4G015200.1	NA
Prudu_010755	Prupe.4G015300.1	2e-20
Prudu_010756	Prupe.4G015400.1	4e-139
NA	Prupe.4G015500.1	NA
Prudu_010758	Prupe.4G015600.1	0
NA	Prupe.4G015700.1	NA
Prudu_010760	Prupe.4G015900.1	1e-94
Prudu_010761	Prupe.4G016100.1	0
Prudu_010762	Prupe.4G016200.1	0
NA	Prupe.4G016300.1	NA
Prudu_010765	Prupe.4G016500.1	0
NA	Prupe.4G016700.1	NA
Prudu_010767	Prupe.4G016800.1	3e-99
Prudu_010768	Prupe.4G016900.1	2e-111
Prudu_010769	NA	NA
Prudu_010770	Prupe.4G017000.1	3e-17
Prudu_010771	NA	NA
Prudu_010772	NA	NA
Prudu_010773	NA	NA
NA	Prupe.4G017100.1	NA
NA	Prupe.4G017200.1	NA
NA	Prupe.4G017300.1	NA
NA	Prupe.4G017400.1	NA
NA	Prupe.4G017500.1	NA
NA	Prupe.4G017600.1	NA
Prudu_010774	Prupe.4G017700.1	0
Prudu_010775	Prupe.4G017900.1	3e-69
Prudu_010776	Prupe.4G018000.1	0
Prudu_010777	Prupe.4G018100.1	8e-113
Prudu_010778	Prupe.4G018200.1	0
Prudu_010779	Prupe.4G018300.1	2e-134
Prudu_010780	NA	NA
NA	Prupe.4G018400.1	NA
Prudu_010781	Prupe.4G018500.1	0
NA	Prupe.4G018700.1	NA
Prudu_010782	Prupe.4G018800.1	3e-65
Prudu_010783	Prupe.4G019000.1	5e-86
NA	Prupe.4G019100.1	NA
Prudu_010785	Prupe.4G019200.1	0
Prudu_010786	Prupe.4G019400.1	0
NA	Prupe.4G019500.1	NA
NA	Prupe.4G019600.1	NA
Prudu_010788	Prupe.4G019700.1	1e-53
NA	Prupe.4G019800.1	NA
Prudu_010790	Prupe.4G019900.1	3e-132
Prudu_010791	NA	NA
Prudu_010792	Prupe.4G020000.1	0
Prudu_010793	Prupe.4G020100.1	0
Prudu_010794	NA	NA
Prudu_010795	NA	NA
Prudu_010796	NA	NA
NA	Prupe.4G020200.1	NA
NA	Prupe.4G020300.1	NA
NA	Prupe.4G020400.1	NA
NA	Prupe.4G020800.1	NA
Prudu_010797	Prupe.4G020900.1	0
Prudu_010798	NA	NA
NA	Prupe.4G021000.1	NA
Prudu_010800	Prupe.4G021100.1	0
Prudu_010801	Prupe.4G021200.1	0
Prudu_010802	Prupe.4G021300.1	0
NA	Prupe.4G021500.1	NA
NA	Prupe.4G021700.1	NA
NA	Prupe.4G021800.1	NA
NA	Prupe.4G021900.1	NA
NA	Prupe.4G022000.1	NA
NA	Prupe.4G022100.1	NA
Prudu_010804	Prupe.4G022300.1	0
Prudu_010805	Prupe.4G022500.1	0
NA	Prupe.4G022600.1	NA
Prudu_010806	Prupe.4G022700.1	8e-89
Prudu_010807	Prupe.4G022800.1	9e-32
Prudu_010808	Prupe.4G022900.1	0
Prudu_010809	Prupe.4G023100.1	2e-95
Prudu_010811	Prupe.4G023300.1	3e-158
Prudu_010812	Prupe.4G023400.1	1e-133
Prudu_010813	Prupe.4G023500.1	0
Prudu_010814	Prupe.4G023600.1	0
Prudu_010815	Prupe.4G023700.1	0
Prudu_010816	Prupe.4G023800.1	0
Prudu_010817	Prupe.4G024000.1	0
Prudu_010818	Prupe.4G024100.1	0
NA	Prupe.4G024500.1	NA
Prudu_010824	Prupe.4G024800.1	0
NA	Prupe.4G025000.1	NA
Prudu_010826	Prupe.4G025100.1	7e-111
Prudu_010827	Prupe.4G025200.1	0
Prudu_010828	Prupe.4G025300.1	4e-28
Prudu_010830	Prupe.4G025400.1	8e-164
Prudu_010831	Prupe.4G025500.1	0
Prudu_010833	Prupe.4G025800.1	8e-17
NA	Prupe.4G025900.1	NA
Prudu_010835	Prupe.4G026000.1	1e-141
Prudu_010836	Prupe.4G026100.1	0
Prudu_010837	Prupe.4G026200.1	0
NA	Prupe.4G026300.1	NA
Prudu_010839	Prupe.4G026400.1	0
Prudu_010840	Prupe.4G026600.1	5e-36
Prudu_010841	Prupe.4G026700.1	0
Prudu_010842	Prupe.4G026800.1	2e-80
Prudu_010843	Prupe.4G027100.1	0
NA	Prupe.4G027300.1	NA
NA	Prupe.4G027400.1	NA
NA	Prupe.4G027700.1	NA
NA	Prupe.4G027900.1	NA
NA	Prupe.4G028000.1	NA
NA	Prupe.4G028200.1	NA
NA	Prupe.4G028300.1	NA
NA	Prupe.4G028700.1	NA
NA	Prupe.4G028800.1	NA
Prudu_010850	Prupe.4G028900.1	0
Prudu_010851	Prupe.4G029000.1	5e-111
Prudu_010852	NA	NA
NA	Prupe.4G029100.1	NA
Prudu_010854	Prupe.4G029200.1	0
Prudu_010855	Prupe.4G029300.1	4e-169
Prudu_010857	NA	NA
Prudu_010858	Prupe.4G029500.1	2e-75
NA	Prupe.4G029600.1	NA
Prudu_010859	Prupe.4G029700.1	0
NA	Prupe.4G029800.1	NA
Prudu_010861	Prupe.4G029900.1	0
NA	Prupe.4G030100.1	NA
NA	Prupe.4G030200.1	NA
Prudu_010866	Prupe.4G030500.1	5e-143
Prudu_010867	NA	NA
Prudu_010868	Prupe.4G030600.1	1e-148
NA	Prupe.4G030700.1	NA
Prudu_010870	Prupe.4G030900.1	0
Prudu_010871	Prupe.4G031000.1	4e-149
Prudu_010872	Prupe.4G031100.1	5e-123
NA	Prupe.4G031200.1	NA
Prudu_010874	Prupe.4G031400.1	2e-59
NA	Prupe.4G031600.1	NA
Prudu_010878	Prupe.4G031900.1	0
Prudu_010879	NA	NA
NA	Prupe.4G032000.1	NA
NA	Prupe.4G032100.1	NA
NA	Prupe.4G032200.1	NA
NA	Prupe.4G032300.1	NA
Prudu_010880	Prupe.4G032500.1	1e-66
Prudu_010881	NA	NA
Prudu_010883	NA	NA
Prudu_010885	NA	NA
Prudu_010886	NA	NA
NA	Prupe.4G032600.1	NA
NA	Prupe.4G032700.1	NA
NA	Prupe.4G032900.1	NA
NA	Prupe.4G033000.1	NA
NA	Prupe.4G033200.1	NA
Prudu_010888	Prupe.4G033300.1	8e-76
Prudu_010889	NA	NA
Prudu_010890	NA	NA
NA	Prupe.4G033400.1	NA
NA	Prupe.4G033500.1	NA
Prudu_010892	Prupe.4G033700.1	1e-145
Prudu_010893	Prupe.4G033800.1	0
Prudu_010894	Prupe.4G033900.1	5e-108
Prudu_010895	Prupe.4G034000.1	0
Prudu_010896	Prupe.4G034100.1	0
NA	Prupe.4G034200.1	NA
NA	Prupe.4G034300.1	NA
Prudu_010897	Prupe.4G034400.1	0
NA	Prupe.4G034500.1	NA
Prudu_010898	Prupe.4G034600.1	0
Prudu_010899	Prupe.4G034800.1	0
Prudu_010900	Prupe.4G034900.1	0
Prudu_010901	NA	NA
NA	Prupe.4G035000.1	NA
Prudu_010904	Prupe.4G035100.1	0
Prudu_010905	Prupe.4G035200.1	0
Prudu_010906	Prupe.4G035300.1	5e-14
NA	Prupe.4G035400.1	NA
Prudu_010907	Prupe.4G035500.1	8e-97
Prudu_010908	Prupe.4G035700.1	0
Prudu_010909	Prupe.4G035800.1	0
Prudu_010910	Prupe.4G035900.1	4e-156
Prudu_010911	Prupe.4G036000.1	0
Prudu_010912	Prupe.4G036100.1	0
Prudu_010914	Prupe.4G036300.1	6e-113
Prudu_010915	Prupe.4G036400.1	0
Prudu_010917	Prupe.4G036600.1	0
Prudu_010918	Prupe.4G036700.1	4e-88
Prudu_010919	Prupe.4G036800.1	5e-127
Prudu_010920	Prupe.4G036900.1	0
Prudu_010921	Prupe.4G037100.1	0
NA	Prupe.4G037200.1	NA
NA	Prupe.4G037400.1	NA
NA	Prupe.4G037500.1	NA
Prudu_010923	Prupe.4G037800.1	0
NA	Prupe.4G038000.1	NA
Prudu_010924	Prupe.4G038100.1	0
Prudu_010925	Prupe.4G038200.1	1e-43
Prudu_010927	NA	NA
Prudu_010928	Prupe.4G038500.1	0
Prudu_010930	NA	NA
NA	Prupe.4G038600.1	NA
Prudu_010931	Prupe.4G038700.1	0
Prudu_010932	Prupe.4G039000.1	0
Prudu_010933	Prupe.4G039300.1	0
Prudu_010934	Prupe.4G039500.1	0
Prudu_010935	Prupe.4G039600.1	0
Prudu_010936	Prupe.4G039700.1	0
Prudu_010937	Prupe.4G039800.1	0
Prudu_010939	Prupe.4G039900.1	0
Prudu_010940	Prupe.4G040100.1	6e-90
Prudu_010941	Prupe.4G040400.1	5e-62
NA	Prupe.4G040500.1	NA
NA	Prupe.4G040600.1	NA
NA	Prupe.4G040700.1	NA
Prudu_010945	Prupe.4G040800.1	0
Prudu_010946	Prupe.4G040900.1	0
Prudu_010947	Prupe.4G041000.1	0
Prudu_010948	Prupe.4G041100.1	2e-150
Prudu_010949	Prupe.4G041200.1	0
Prudu_010952	NA	NA
Prudu_010953	Prupe.4G041400.1	7e-60
Prudu_010954	NA	NA
Prudu_010955	NA	NA
Prudu_010956	NA	NA
Prudu_010957	NA	NA
Prudu_010958	NA	NA
NA	Prupe.4G041500.1	NA
NA	Prupe.4G041700.1	NA
NA	Prupe.4G041800.1	NA
NA	Prupe.4G041900.1	NA
NA	Prupe.4G042000.1	NA
NA	Prupe.4G042100.1	NA
Prudu_010959	Prupe.4G042200.1	2e-104
NA	Prupe.4G042300.1	NA
NA	Prupe.4G042400.1	NA
Prudu_010960	Prupe.4G042600.1	0
Prudu_010961	Prupe.4G042700.1	0
Prudu_010964	NA	NA
NA	Prupe.4G042800.1	NA
NA	Prupe.4G043000.1	NA
NA	Prupe.4G043100.1	NA
NA	Prupe.4G043200.1	NA
Prudu_010965	Prupe.4G043300.1	0
Prudu_010966	Prupe.4G043500.1	0
Prudu_010967	Prupe.4G043600.1	0
Prudu_010968	Prupe.4G043800.1	0
Prudu_010970	NA	NA
Prudu_010971	Prupe.4G044000.1	0
Prudu_010972	Prupe.4G044100.1	0
Prudu_010973	Prupe.4G044200.1	0
Prudu_010974	Prupe.4G044300.1	0
Prudu_010976	Prupe.4G044500.1	5e-103
Prudu_010977	Prupe.4G044600.1	0
Prudu_010978	Prupe.4G044700.1	3e-72
Prudu_010980	Prupe.4G045000.1	0
Prudu_010981	Prupe.4G045200.1	0
NA	Prupe.4G045300.1	NA
NA	Prupe.4G045500.1	NA
Prudu_010983	Prupe.4G045700.1	4e-76
NA	Prupe.4G045800.1	NA
Prudu_010984	Prupe.4G045900.1	0
NA	Prupe.4G046000.1	NA
Prudu_010985	Prupe.4G046100.1	0
Prudu_010986	Prupe.4G046300.1	4e-142
NA	Prupe.4G046400.1	NA
NA	Prupe.4G046500.1	NA
Prudu_010987	Prupe.4G046600.1	1e-46
NA	Prupe.4G046700.1	NA
Prudu_010989	Prupe.4G046800.1	5e-112
Prudu_010990	Prupe.4G046900.1	1e-180
Prudu_010991	Prupe.4G047000.1	4e-178
Prudu_010992	Prupe.4G047100.1	0
Prudu_010993	NA	NA
NA	Prupe.4G047400.1	NA
NA	Prupe.4G047500.1	NA
Prudu_010998	Prupe.4G047800.1	0
NA	Prupe.4G047900.1	NA
Prudu_010999	Prupe.4G048000.1	0
Prudu_011000	Prupe.4G048100.1	7e-153
Prudu_011001	NA	NA
NA	Prupe.4G048200.1	NA
NA	Prupe.4G048400.1	NA
Prudu_011004	Prupe.4G048500.1	4e-135
Prudu_011005	Prupe.4G048700.1	0
Prudu_011006	Prupe.4G048800.1	5e-36
NA	Prupe.4G048900.1	NA
Prudu_011007	Prupe.4G049000.1	4e-79
Prudu_011008	Prupe.4G049100.1	0
NA	Prupe.4G049400.1	NA
NA	Prupe.4G049500.1	NA
Prudu_011010	Prupe.4G049600.1	3e-131
NA	Prupe.4G049700.1	NA
Prudu_011012	Prupe.4G049800.1	0
NA	Prupe.4G049900.1	NA
Prudu_011014	Prupe.4G050000.1	3e-133
NA	Prupe.4G050100.1	NA
Prudu_011015	Prupe.4G050200.1	0
Prudu_011016	Prupe.4G050300.1	4e-44
Prudu_011017	Prupe.4G050400.1	3e-73
Prudu_011018	Prupe.4G050500.1	0
Prudu_011019	Prupe.4G050600.1	0
Prudu_011020	Prupe.4G050700.1	0
Prudu_011021	Prupe.4G050800.1	4e-16
Prudu_011023	Prupe.4G051000.1	0
Prudu_011026	NA	NA
Prudu_011027	NA	NA
Prudu_011028	NA	NA
NA	Prupe.4G051100.1	NA
Prudu_011029	Prupe.4G051200.1	1e-18
NA	Prupe.4G051300.1	NA
NA	Prupe.4G051400.1	NA
Prudu_011030	Prupe.4G051500.1	0
Prudu_011031	Prupe.4G051600.1	4e-102
Prudu_011032	NA	NA
Prudu_011034	Prupe.4G051700.1	2e-140
Prudu_011035	Prupe.4G051800.1	5e-60
Prudu_011036	Prupe.4G051900.1	4e-109
Prudu_011038	Prupe.4G052400.1	0
Prudu_011039	Prupe.4G052500.1	0
NA	Prupe.4G052600.1	NA
Prudu_011041	Prupe.4G052700.1	0
Prudu_011042	Prupe.4G052800.1	0
NA	Prupe.4G053000.1	NA
NA	Prupe.4G053100.1	NA
Prudu_011044	Prupe.4G053200.1	0
Prudu_011045	Prupe.4G053300.1	0
Prudu_011046	Prupe.4G053400.1	0
NA	Prupe.4G053500.1	NA
Prudu_011047	Prupe.4G053700.1	0
Prudu_011048	Prupe.4G053800.1	0
NA	Prupe.4G054000.1	NA
NA	Prupe.4G054100.1	NA
Prudu_011049	Prupe.4G054200.1	0
NA	Prupe.4G054300.1	NA
Prudu_011050	Prupe.4G054400.1	5e-101
Prudu_011051	Prupe.4G054500.1	0
Prudu_011052	Prupe.4G054600.1	1e-62
Prudu_011053	Prupe.4G054700.1	0
Prudu_011054	Prupe.4G054800.1	0
Prudu_011055	NA	NA
Prudu_011057	Prupe.4G054900.1	5e-65
NA	Prupe.4G055200.1	NA
Prudu_011060	Prupe.4G055300.1	0
Prudu_011061	Prupe.4G055400.1	1e-130
Prudu_011062	Prupe.4G055500.1	2e-138
Prudu_011063	NA	NA
NA	Prupe.4G055600.1	NA
Prudu_011064	Prupe.4G055800.1	0
Prudu_011065	Prupe.4G055900.1	0
Prudu_011066	Prupe.4G056000.1	4e-69
Prudu_011067	Prupe.4G056100.1	0
Prudu_011068	Prupe.4G056200.1	0
Prudu_011069	Prupe.4G056400.1	0
Prudu_011070	Prupe.4G056500.1	0
Prudu_011071	NA	NA
NA	Prupe.4G056600.1	NA
NA	Prupe.4G056800.1	NA
Prudu_011073	Prupe.4G057000.1	0
NA	Prupe.4G057100.1	NA
Prudu_011074	Prupe.4G057200.1	0
NA	Prupe.4G057300.1	NA
NA	Prupe.4G057400.1	NA
Prudu_011077	Prupe.4G057500.1	0
Prudu_011078	Prupe.4G057600.1	3e-157
Prudu_011079	Prupe.4G057700.1	0
Prudu_011080	Prupe.4G057800.1	3e-45
Prudu_011081	Prupe.4G058000.1	5e-176
Prudu_011082	Prupe.4G058100.1	0
Prudu_011083	Prupe.4G058300.1	0
NA	Prupe.4G058400.1	NA
Prudu_011084	Prupe.4G058500.1	6e-35
Prudu_011085	NA	NA
NA	Prupe.4G058700.1	NA
NA	Prupe.4G058900.1	NA
NA	Prupe.4G059000.1	NA
Prudu_011087	Prupe.4G059100.1	0
Prudu_011088	Prupe.4G059200.1	0
Prudu_011089	Prupe.4G059300.1	1e-35
Prudu_011090	Prupe.4G059400.1	0
NA	Prupe.4G059600.1	NA
NA	Prupe.4G059800.1	NA
NA	Prupe.4G060000.1	NA
Prudu_011095	Prupe.4G060100.1	0
Prudu_011096	Prupe.4G060200.1	2e-59
Prudu_011097	Prupe.4G060300.1	8e-180
Prudu_011101	Prupe.4G060800.1	2e-106
Prudu_011102	Prupe.4G060900.1	0
Prudu_011103	Prupe.4G061000.1	5e-176
Prudu_011104	Prupe.4G061100.1	2e-119
Prudu_011105	Prupe.4G061200.1	5e-125
Prudu_011106	Prupe.4G061300.1	0
Prudu_011107	Prupe.4G061400.1	1e-76
Prudu_011108	Prupe.4G061600.1	0
Prudu_011110	Prupe.4G061700.1	3e-137
Prudu_011111	NA	NA
Prudu_011112	Prupe.4G061800.1	3e-128
NA	Prupe.4G062000.1	NA
NA	Prupe.4G062100.1	NA
Prudu_011113	Prupe.4G062200.1	0
NA	Prupe.4G062300.1	NA
Prudu_011115	Prupe.4G062400.1	0
Prudu_011116	Prupe.4G062500.1	7e-94
Prudu_011117	Prupe.4G062600.1	0
Prudu_011118	Prupe.4G062900.1	0
Prudu_011119	NA	NA
NA	Prupe.4G063100.1	NA
NA	Prupe.4G063300.1	NA
Prudu_011120	Prupe.4G063500.1	2e-56
Prudu_011125	Prupe.4G063700.1	0
Prudu_011126	Prupe.4G063800.1	0
Prudu_011127	Prupe.4G064000.1	9e-88
Prudu_011128	Prupe.4G064100.1	0
Prudu_011131	Prupe.4G064200.1	0
NA	Prupe.4G064400.1	NA
NA	Prupe.4G064600.1	NA
Prudu_011132	Prupe.4G064700.1	0
Prudu_011133	Prupe.4G064800.1	0
NA	Prupe.4G064900.1	NA
Prudu_011135	Prupe.4G065200.1	4e-134
Prudu_011136	Prupe.4G065300.1	1e-152
Prudu_011137	Prupe.4G065400.1	0
Prudu_011138	Prupe.4G065500.1	2e-75
Prudu_011139	Prupe.4G065600.1	1e-73
Prudu_011140	NA	NA
Prudu_011141	Prupe.4G065700.1	0
NA	Prupe.4G066000.1	NA
NA	Prupe.4G066100.1	NA
NA	Prupe.4G066300.1	NA
Prudu_011143	Prupe.4G066400.1	1e-116
NA	Prupe.4G066500.1	NA
Prudu_011145	Prupe.4G066600.1	6e-72
NA	Prupe.4G066700.1	NA
Prudu_011146	Prupe.4G066900.1	0
NA	Prupe.4G067100.1	NA
NA	Prupe.4G067200.1	NA
NA	Prupe.4G067300.1	NA
NA	Prupe.4G067400.1	NA
Prudu_011149	Prupe.4G067500.1	0
Prudu_011150	Prupe.4G067600.1	2e-91
NA	Prupe.4G067700.1	NA
Prudu_011152	Prupe.4G067800.1	0
Prudu_011153	NA	NA
Prudu_011154	Prupe.4G067900.1	0
NA	Prupe.4G068000.1	NA
Prudu_011155	Prupe.4G068100.1	0
Prudu_011156	Prupe.4G068200.1	0
Prudu_011157	Prupe.4G068300.1	0
NA	Prupe.4G068500.1	NA
NA	Prupe.4G068600.1	NA
Prudu_011158	Prupe.4G068700.1	0
Prudu_011159	Prupe.4G068800.1	0
NA	Prupe.4G069100.1	NA
Prudu_011160	Prupe.4G069200.1	0
NA	Prupe.4G069300.1	NA
Prudu_011163	Prupe.4G069400.1	1e-34
Prudu_011164	NA	NA
NA	Prupe.4G069500.1	NA
NA	Prupe.4G069600.1	NA
NA	Prupe.4G069700.1	NA
NA	Prupe.4G069800.1	NA
Prudu_011167	Prupe.4G070000.1	0
Prudu_011168	Prupe.4G070100.1	0
Prudu_011169	NA	NA
NA	Prupe.4G070200.1	NA
Prudu_011170	Prupe.4G070300.1	3e-141
Prudu_011171	Prupe.4G070400.1	0
Prudu_011172	NA	NA
Prudu_011173	Prupe.4G070500.1	2e-180
Prudu_011174	Prupe.4G070600.1	0
NA	Prupe.4G070700.1	NA
NA	Prupe.4G070900.1	NA
NA	Prupe.4G071000.1	NA
NA	Prupe.4G071100.1	NA
Prudu_011175	Prupe.4G071200.1	0
Prudu_011176	Prupe.4G071400.1	0
Prudu_011178	Prupe.4G071500.1	0
Prudu_011179	Prupe.4G071600.1	0
NA	Prupe.4G071800.1	NA
NA	Prupe.4G071900.1	NA
Prudu_011180	Prupe.4G072200.1	0
Prudu_011181	Prupe.4G072300.1	3e-142
Prudu_011182	Prupe.4G072400.1	2e-70
Prudu_011183	Prupe.4G072500.1	0
Prudu_011184	NA	NA
NA	Prupe.4G072600.1	NA
Prudu_011186	Prupe.4G072700.1	0
Prudu_011187	Prupe.4G072800.1	2e-58
Prudu_011188	NA	NA
Prudu_011191	NA	NA
Prudu_011193	NA	NA
Prudu_011194	NA	NA
NA	Prupe.4G073000.1	NA
Prudu_011196	Prupe.4G073100.1	0
Prudu_011197	Prupe.4G073200.1	0
Prudu_011198	Prupe.4G073300.1	2e-108
Prudu_011199	Prupe.4G073400.1	0
Prudu_011200	Prupe.4G073500.1	5e-69
Prudu_011201	Prupe.4G073600.1	1e-56
Prudu_011202	NA	NA
Prudu_011203	NA	NA
NA	Prupe.4G073700.1	NA
Prudu_011205	Prupe.4G073800.1	0
NA	Prupe.4G073900.1	NA
Prudu_011207	Prupe.4G074000.1	0
NA	Prupe.4G074100.1	NA
Prudu_011209	Prupe.4G074200.1	0
Prudu_011210	Prupe.4G074300.1	1e-95
Prudu_011211	Prupe.4G074400.1	6e-113
Prudu_011212	Prupe.4G074500.1	0
Prudu_011214	Prupe.4G074700.1	5e-47
NA	Prupe.4G074800.1	NA
Prudu_011215	Prupe.4G074900.1	2e-106
Prudu_011216	Prupe.4G075000.1	3e-83
Prudu_011217	Prupe.4G075200.1	1e-70
Prudu_011218	Prupe.4G075300.1	0
Prudu_011219	Prupe.4G075400.1	0
Prudu_011220	Prupe.4G075500.1	0
NA	Prupe.4G075600.1	NA
NA	Prupe.4G075700.1	NA
NA	Prupe.4G075800.1	NA
Prudu_011221	Prupe.4G075900.1	9e-153
Prudu_011222	Prupe.4G076000.1	0
Prudu_011223	Prupe.4G076100.1	0
Prudu_011224	Prupe.4G076200.1	0
Prudu_011225	NA	NA
Prudu_011226	NA	NA
NA	Prupe.4G076300.1	NA
Prudu_011227	Prupe.4G076400.1	6e-40
NA	Prupe.4G076500.1	NA
Prudu_011229	Prupe.4G076700.1	9e-105
NA	Prupe.4G076900.1	NA
NA	Prupe.4G077200.1	NA
NA	Prupe.4G077300.1	NA
Prudu_011233	Prupe.4G077400.1	2e-89
Prudu_011234	NA	NA
Prudu_011235	NA	NA
Prudu_011236	NA	NA
NA	Prupe.4G077500.1	NA
Prudu_011238	Prupe.4G077600.1	5e-112
NA	Prupe.4G077700.1	NA
Prudu_011239	Prupe.4G077800.1	4e-135
Prudu_011240	Prupe.4G078000.1	0
Prudu_011241	Prupe.4G078100.1	3e-95
NA	Prupe.4G078200.1	NA
NA	Prupe.4G078300.1	NA
Prudu_011244	Prupe.4G078400.1	3e-153
NA	Prupe.4G078500.1	NA
NA	Prupe.4G078800.1	NA
NA	Prupe.4G078900.1	NA
Prudu_011247	Prupe.4G079000.1	2e-157
Prudu_011248	Prupe.4G079100.1	3e-155
Prudu_011249	Prupe.4G079200.1	1e-122
NA	Prupe.4G079300.1	NA
Prudu_011250	Prupe.4G079500.1	2e-107
Prudu_011251	Prupe.4G079600.1	0
NA	Prupe.4G079700.1	NA
Prudu_011252	Prupe.4G079800.1	0
Prudu_011253	Prupe.4G079900.1	6e-39
NA	Prupe.4G080000.1	NA
Prudu_011254	Prupe.4G080100.1	0
Prudu_011255	Prupe.4G080400.1	0
Prudu_011256	NA	NA
Prudu_011257	Prupe.4G080500.1	0
NA	Prupe.4G080600.1	NA
Prudu_011258	Prupe.4G080700.1	0
Prudu_011259	Prupe.4G080800.1	0
NA	Prupe.4G080900.1	NA
Prudu_011261	Prupe.4G081200.1	0
Prudu_011262	Prupe.4G081400.1	0
Prudu_011263	Prupe.4G081700.1	0
Prudu_011264	NA	NA
Prudu_011265	NA	NA
Prudu_011269	Prupe.4G082000.1	0
Prudu_011270	NA	NA
NA	Prupe.4G082200.1	NA
Prudu_011272	Prupe.4G082300.1	0
Prudu_011273	Prupe.4G082500.1	4e-89
Prudu_011274	NA	NA
Prudu_011276	NA	NA
Prudu_011278	NA	NA
Prudu_011279	NA	NA
Prudu_011280	Prupe.4G082600.1	0
NA	Prupe.4G082700.1	NA
NA	Prupe.4G082800.1	NA
Prudu_011281	Prupe.4G083000.1	0
Prudu_011282	Prupe.4G083200.1	0
Prudu_011283	Prupe.4G083300.1	0
NA	Prupe.4G083500.1	NA
NA	Prupe.4G083700.1	NA
NA	Prupe.4G083900.1	NA
Prudu_011287	Prupe.4G084000.1	0
Prudu_011288	Prupe.4G084100.1	9e-71
Prudu_011289	Prupe.4G084200.1	0
NA	Prupe.4G084300.1	NA
Prudu_011290	Prupe.4G084400.1	0
Prudu_011292	NA	NA
NA	Prupe.4G084600.1	NA
NA	Prupe.4G085000.1	NA
NA	Prupe.4G085100.1	NA
Prudu_011296	Prupe.4G085200.1	0
Prudu_011297	Prupe.4G085300.1	0
NA	Prupe.4G085400.1	NA
Prudu_011298	Prupe.4G085500.1	0
Prudu_011299	Prupe.4G085600.1	0
NA	Prupe.4G085700.1	NA
Prudu_011300	Prupe.4G085800.1	0
Prudu_011301	Prupe.4G085900.1	0
Prudu_011302	Prupe.4G086000.1	0
Prudu_011303	Prupe.4G086100.1	0
Prudu_011304	Prupe.4G086200.1	7e-167
Prudu_011305	NA	NA
Prudu_011306	Prupe.4G086300.1	0
Prudu_011307	Prupe.4G086400.1	0
NA	Prupe.4G086500.1	NA
Prudu_011308	Prupe.4G086600.1	1e-141
Prudu_011309	NA	NA
NA	Prupe.4G086700.1	NA
Prudu_011310	Prupe.4G086800.1	0
Prudu_011311	NA	NA
Prudu_011312	NA	NA
Prudu_011313	NA	NA
NA	Prupe.4G086900.1	NA
Prudu_011314	Prupe.4G087000.1	2e-69
NA	Prupe.4G087100.1	NA
NA	Prupe.4G087200.1	NA
Prudu_011315	Prupe.4G087300.1	2e-121
Prudu_011316	Prupe.4G087400.1	0
Prudu_011317	NA	NA
NA	Prupe.4G087500.1	NA
Prudu_011319	Prupe.4G087600.1	0
Prudu_011320	Prupe.4G087700.1	0
Prudu_011321	NA	NA
NA	Prupe.4G087800.1	NA
NA	Prupe.4G087900.1	NA
Prudu_011322	Prupe.4G088000.1	0
Prudu_011323	Prupe.4G088100.1	3e-71
Prudu_011324	Prupe.4G088200.1	3e-84
Prudu_011325	Prupe.4G088300.1	0
Prudu_011326	Prupe.4G088400.1	0
NA	Prupe.4G088500.1	NA
NA	Prupe.4G088600.1	NA
Prudu_011328	Prupe.4G088700.1	0
Prudu_011330	Prupe.4G088800.1	4e-119
Prudu_011331	Prupe.4G088900.1	0
NA	Prupe.4G089000.1	NA
NA	Prupe.4G089100.1	NA
Prudu_011333	Prupe.4G089200.1	0
Prudu_011334	Prupe.4G089300.1	3e-148
NA	Prupe.4G089400.1	NA
Prudu_011335	Prupe.4G089500.1	0
Prudu_011337	Prupe.4G089700.1	0
NA	Prupe.4G089900.1	NA
Prudu_011339	Prupe.4G090000.1	4e-38
NA	Prupe.4G090100.1	NA
Prudu_011341	Prupe.4G090200.1	2e-143
Prudu_011342	Prupe.4G090300.1	0
NA	Prupe.4G090400.1	NA
NA	Prupe.4G090600.1	NA
Prudu_011347	Prupe.4G090800.1	1e-23
Prudu_011348	Prupe.4G090900.1	0
NA	Prupe.4G091000.1	NA
Prudu_011349	Prupe.4G091100.1	0
NA	Prupe.4G091300.1	NA
Prudu_011351	Prupe.4G091400.1	0
Prudu_011352	Prupe.4G091500.1	4e-141
Prudu_011353	Prupe.4G091600.1	0
Prudu_011354	Prupe.4G091700.1	0
Prudu_011355	Prupe.4G091800.1	0
Prudu_011356	Prupe.4G091900.1	0
NA	Prupe.4G092000.1	NA
Prudu_011359	Prupe.4G092300.1	0
Prudu_011361	NA	NA
Prudu_011362	NA	NA
Prudu_011363	NA	NA
NA	Prupe.4G092400.1	NA
NA	Prupe.4G092500.1	NA
Prudu_011364	Prupe.4G092600.1	3e-157
Prudu_011365	NA	NA
Prudu_011366	NA	NA
Prudu_011368	Prupe.4G092700.1	0
NA	Prupe.4G092800.1	NA
NA	Prupe.4G092900.1	NA
Prudu_011369	Prupe.4G093000.1	0
Prudu_011372	NA	NA
Prudu_011376	NA	NA
Prudu_011377	NA	NA
Prudu_011379	NA	NA
NA	Prupe.4G093100.1	NA
Prudu_011380	Prupe.4G093200.1	5e-98
Prudu_011381	Prupe.4G093300.1	0
Prudu_011383	NA	NA
Prudu_011384	NA	NA
Prudu_011385	NA	NA
Prudu_011390	NA	NA
NA	Prupe.4G093400.1	NA
NA	Prupe.4G093500.1	NA
NA	Prupe.4G093600.1	NA
NA	Prupe.4G093900.1	NA
NA	Prupe.4G094100.1	NA
NA	Prupe.4G094300.1	NA
Prudu_011391	Prupe.4G094800.1	1e-125
NA	Prupe.4G094900.1	NA
NA	Prupe.4G095000.1	NA
NA	Prupe.4G095100.1	NA
NA	Prupe.4G095200.1	NA
Prudu_011392	Prupe.4G095300.1	0
Prudu_011393	Prupe.4G095400.1	0
Prudu_011394	NA	NA
Prudu_011396	NA	NA
NA	Prupe.4G095500.1	NA
NA	Prupe.4G095600.1	NA
Prudu_011397	Prupe.4G095700.1	7e-178
Prudu_011399	Prupe.4G095900.1	1e-128
Prudu_011402	Prupe.4G096500.1	6e-21
Prudu_011403	Prupe.4G096600.1	1e-99
NA	Prupe.4G096700.1	NA
Prudu_011404	Prupe.4G096900.1	8e-39
Prudu_011407	NA	NA
Prudu_011408	NA	NA
Prudu_011409	NA	NA
NA	Prupe.4G097000.1	NA
NA	Prupe.4G097100.1	NA
NA	Prupe.4G097200.1	NA
NA	Prupe.4G097500.1	NA
NA	Prupe.4G097800.1	NA
Prudu_011413	Prupe.4G098500.1	4e-147
Prudu_011414	NA	NA
Prudu_011418	NA	NA
Prudu_011419	NA	NA
NA	Prupe.4G098600.1	NA
NA	Prupe.4G098700.1	NA
NA	Prupe.4G098900.1	NA
NA	Prupe.4G099000.1	NA
NA	Prupe.4G099100.1	NA
Prudu_011420	Prupe.4G099200.1	3e-95
NA	Prupe.4G099400.1	NA
NA	Prupe.4G099600.1	NA
Prudu_011421	Prupe.4G099700.1	1e-81
NA	Prupe.4G099800.1	NA
NA	Prupe.4G099900.1	NA
Prudu_011422	Prupe.4G100000.1	6e-112
Prudu_011424	NA	NA
NA	Prupe.4G100100.1	NA
NA	Prupe.4G100300.1	NA
NA	Prupe.4G100400.1	NA
Prudu_011425	Prupe.4G100500.1	0
Prudu_011426	Prupe.4G100600.1	0
Prudu_011427	Prupe.4G100700.1	3e-20
Prudu_011428	NA	NA
NA	Prupe.4G100800.1	NA
NA	Prupe.4G100900.1	NA
Prudu_011430	Prupe.4G101000.1	1e-149
Prudu_011431	Prupe.4G101100.1	0
Prudu_011432	Prupe.4G101200.1	0
NA	Prupe.4G101300.1	NA
Prudu_011433	Prupe.4G101400.1	0
Prudu_011435	Prupe.4G101500.1	1e-123
Prudu_011436	NA	NA
Prudu_011437	Prupe.4G101600.1	1e-93
Prudu_011438	Prupe.4G101700.1	0
Prudu_011439	Prupe.4G101800.1	0
NA	Prupe.4G101900.1	NA
Prudu_011440	Prupe.4G102000.1	5e-109
NA	Prupe.4G102100.1	NA
NA	Prupe.4G102200.1	NA
Prudu_011442	Prupe.4G102500.1	5e-159
Prudu_011443	Prupe.4G102800.1	0
Prudu_011444	Prupe.4G102900.1	0
Prudu_011445	Prupe.4G103000.1	0
NA	Prupe.4G103100.1	NA
NA	Prupe.4G103200.1	NA
NA	Prupe.4G103300.1	NA
Prudu_011447	Prupe.4G103400.1	0
Prudu_011449	Prupe.4G103500.1	0
Prudu_011451	NA	NA
NA	Prupe.4G103600.1	NA
Prudu_011453	Prupe.4G103700.1	0
Prudu_011454	NA	NA
Prudu_011455	Prupe.4G103800.1	5e-93
Prudu_011458	NA	NA
Prudu_011460	NA	NA
Prudu_011461	NA	NA
Prudu_011462	NA	NA
Prudu_011463	NA	NA
Prudu_011465	NA	NA
Prudu_011466	NA	NA
Prudu_011468	NA	NA
Prudu_011469	NA	NA
Prudu_011471	NA	NA
Prudu_011472	NA	NA
NA	Prupe.4G104000.1	NA
Prudu_011474	Prupe.4G104100.1	2e-77
NA	Prupe.4G104300.1	NA
NA	Prupe.4G104400.1	NA
NA	Prupe.4G104500.1	NA
Prudu_011475	Prupe.4G104700.1	0
NA	Prupe.4G104900.1	NA
NA	Prupe.4G105000.1	NA
NA	Prupe.4G105100.1	NA
NA	Prupe.4G105200.1	NA
NA	Prupe.4G105300.1	NA
Prudu_011476	Prupe.4G105400.1	0
Prudu_011477	Prupe.4G105500.1	0
Prudu_011478	Prupe.4G105600.1	3e-88
Prudu_011479	Prupe.4G105700.1	3e-130
Prudu_011480	Prupe.4G105800.1	7e-79
NA	Prupe.4G105900.1	NA
Prudu_011482	Prupe.4G106000.1	0
Prudu_011483	NA	NA
NA	Prupe.4G106100.1	NA
Prudu_011485	Prupe.4G106200.1	0
NA	Prupe.4G106400.1	NA
NA	Prupe.4G106700.1	NA
NA	Prupe.4G106900.1	NA
NA	Prupe.4G107000.1	NA
Prudu_011488	Prupe.4G107100.1	3e-133
Prudu_011489	Prupe.4G107300.1	3e-163
Prudu_011492	NA	NA
NA	Prupe.4G107400.1	NA
Prudu_011493	Prupe.4G107500.1	0
NA	Prupe.4G107600.1	NA
NA	Prupe.4G107700.1	NA
NA	Prupe.4G107800.1	NA
Prudu_011494	Prupe.4G107900.1	0
Prudu_011497	NA	NA
Prudu_011498	NA	NA
Prudu_011502	Prupe.4G108400.1	0
NA	Prupe.4G108500.1	NA
Prudu_011504	Prupe.4G108800.1	1e-167
Prudu_011505	Prupe.4G108900.1	0
NA	Prupe.4G109000.1	NA
Prudu_011506	Prupe.4G109100.1	0
Prudu_011507	Prupe.4G109200.1	0
NA	Prupe.4G109300.1	NA
NA	Prupe.4G109400.1	NA
Prudu_011513	Prupe.4G109500.1	2e-52
NA	Prupe.4G109600.1	NA
NA	Prupe.4G109700.1	NA
Prudu_011514	Prupe.4G109900.1	7e-43
Prudu_011515	NA	NA
Prudu_011516	NA	NA
Prudu_011517	NA	NA
Prudu_011520	NA	NA
NA	Prupe.4G110000.1	NA
NA	Prupe.4G110100.1	NA
Prudu_011525	Prupe.4G110400.1	9e-98
Prudu_011526	Prupe.4G110500.1	2e-47
Prudu_011527	NA	NA
Prudu_011528	Prupe.4G110600.1	0
Prudu_011529	Prupe.4G111100.1	9e-112
Prudu_011530	Prupe.4G111200.1	4e-101
Prudu_011531	Prupe.4G111400.1	4e-109
NA	Prupe.4G111500.1	NA
Prudu_011533	Prupe.4G111700.1	0
Prudu_011534	Prupe.4G111800.1	0
Prudu_011535	Prupe.4G111900.1	0
Prudu_011536	Prupe.4G112000.1	0
Prudu_011537	Prupe.4G112100.1	0
Prudu_011538	Prupe.4G112200.1	1e-151
Prudu_011539	NA	NA
Prudu_011541	Prupe.4G112400.1	5e-172
Prudu_011542	NA	NA
NA	Prupe.4G112500.1	NA
NA	Prupe.4G112600.1	NA
Prudu_011544	Prupe.4G112700.1	4e-90
Prudu_011545	Prupe.4G112900.1	0
Prudu_011546	Prupe.4G113000.1	0
Prudu_011548	Prupe.4G113200.1	4e-54
Prudu_011549	Prupe.4G113300.1	2e-69
NA	Prupe.4G113400.1	NA
Prudu_011551	Prupe.4G113500.1	0
Prudu_011552	Prupe.4G113800.1	0
Prudu_011554	Prupe.4G113900.1	8e-160
NA	Prupe.4G114000.1	NA
NA	Prupe.4G114100.1	NA
Prudu_011556	Prupe.4G114500.1	0
Prudu_011557	Prupe.4G114600.1	0
Prudu_011558	Prupe.4G114800.1	0
NA	Prupe.4G114900.1	NA
Prudu_011561	Prupe.4G115100.1	0
Prudu_011562	Prupe.4G115200.1	8e-116
Prudu_011563	Prupe.4G115400.1	0
Prudu_011564	Prupe.4G115500.1	0
NA	Prupe.4G115600.1	NA
NA	Prupe.4G115800.1	NA
NA	Prupe.4G115900.1	NA
Prudu_011567	Prupe.4G116200.1	0
Prudu_011568	Prupe.4G116300.1	2e-99
Prudu_011569	Prupe.4G116400.1	0
NA	Prupe.4G116600.1	NA
NA	Prupe.4G116700.1	NA
Prudu_011571	Prupe.4G116800.1	1e-64
Prudu_011572	NA	NA
Prudu_011574	NA	NA
NA	Prupe.4G116900.1	NA
NA	Prupe.4G117000.1	NA
Prudu_011575	Prupe.4G117100.1	2e-120
NA	Prupe.4G117200.1	NA
Prudu_011576	Prupe.4G117300.1	4e-13
Prudu_011577	Prupe.4G117400.1	0
NA	Prupe.4G117500.1	NA
Prudu_011581	Prupe.4G117600.1	0
NA	Prupe.4G117800.1	NA
Prudu_011582	Prupe.4G117900.1	0
NA	Prupe.4G118000.1	NA
Prudu_011583	Prupe.4G118100.1	6e-164
Prudu_011584	Prupe.4G118300.1	0
NA	Prupe.4G118400.1	NA
Prudu_011585	Prupe.4G118500.1	0
Prudu_011586	Prupe.4G118600.1	1e-87
Prudu_011587	NA	NA
NA	Prupe.4G118700.1	NA
Prudu_011589	Prupe.4G118800.1	6e-153
Prudu_011590	NA	NA
Prudu_011592	NA	NA
Prudu_011593	NA	NA
NA	Prupe.4G118900.1	NA
Prudu_011595	Prupe.4G119100.1	0
Prudu_011596	Prupe.4G119200.1	0
Prudu_011597	Prupe.4G119400.1	4e-144
Prudu_011598	Prupe.4G119500.1	0
Prudu_011599	NA	NA
NA	Prupe.4G119600.1	NA
Prudu_011600	Prupe.4G119700.1	0
Prudu_011601	Prupe.4G119800.1	0
Prudu_011602	Prupe.4G120000.1	0
NA	Prupe.4G120100.1	NA
Prudu_011604	Prupe.4G120200.1	2e-52
Prudu_011605	Prupe.4G120300.1	0
Prudu_011606	Prupe.4G120400.1	0
Prudu_011607	Prupe.4G120500.1	0
Prudu_011608	Prupe.4G120600.1	1e-67
Prudu_011610	Prupe.4G120700.1	0
Prudu_011611	Prupe.4G120800.1	0
Prudu_011612	Prupe.4G120900.1	0
Prudu_011613	Prupe.4G121000.1	0
Prudu_011614	Prupe.4G121100.1	7e-151
Prudu_011615	NA	NA
Prudu_011616	Prupe.4G121200.1	2e-70
Prudu_011617	Prupe.4G121400.1	0
Prudu_011618	NA	NA
Prudu_011619	Prupe.4G121500.1	0
Prudu_011620	Prupe.4G121600.1	1e-164
Prudu_011621	Prupe.4G121700.1	0
Prudu_011622	Prupe.4G121800.1	0
Prudu_011624	Prupe.4G121900.1	1e-30
Prudu_011625	NA	NA
NA	Prupe.4G122000.1	NA
Prudu_011627	Prupe.4G122100.1	0
Prudu_011629	NA	NA
NA	Prupe.4G122300.1	NA
NA	Prupe.4G122600.1	NA
NA	Prupe.4G122800.1	NA
NA	Prupe.4G122900.1	NA
NA	Prupe.4G123000.1	NA
NA	Prupe.4G123100.1	NA
NA	Prupe.4G123200.1	NA
Prudu_011630	Prupe.4G123300.1	0
Prudu_011634	Prupe.4G123400.1	0
Prudu_011635	Prupe.4G123500.1	0
Prudu_011636	Prupe.4G123600.1	0
Prudu_011637	Prupe.4G123700.1	0
Prudu_011639	NA	NA
NA	Prupe.4G123800.1	NA
NA	Prupe.4G123900.1	NA
Prudu_011641	Prupe.4G124000.1	0
Prudu_011642	NA	NA
Prudu_011643	NA	NA
Prudu_011644	Prupe.4G124100.1	6e-144
NA	Prupe.4G124200.1	NA
Prudu_011647	Prupe.4G124500.1	0
NA	Prupe.4G124600.1	NA
Prudu_011649	Prupe.4G124700.1	3e-118
Prudu_011650	Prupe.4G124800.1	6e-170
NA	Prupe.4G124900.1	NA
Prudu_011652	Prupe.4G125000.1	0
Prudu_011653	Prupe.4G125200.1	0
Prudu_011654	Prupe.4G125300.1	0
NA	Prupe.4G125500.1	NA
Prudu_011657	Prupe.4G125700.1	0
Prudu_011658	Prupe.4G125800.1	9e-117
Prudu_011659	Prupe.4G125900.1	0
NA	Prupe.4G126100.1	NA
NA	Prupe.4G126200.1	NA
NA	Prupe.4G126400.1	NA
NA	Prupe.4G126600.1	NA
NA	Prupe.4G126700.1	NA
NA	Prupe.4G126800.1	NA
NA	Prupe.4G126900.1	NA
Prudu_011660	Prupe.4G127000.1	0
Prudu_011661	Prupe.4G127100.1	0
Prudu_011662	NA	NA
Prudu_011663	NA	NA
Prudu_011664	NA	NA
Prudu_011665	NA	NA
Prudu_011666	NA	NA
Prudu_011667	NA	NA
NA	Prupe.4G127200.1	NA
NA	Prupe.4G127300.1	NA
NA	Prupe.4G127400.1	NA
NA	Prupe.4G127500.1	NA
NA	Prupe.4G127600.1	NA
Prudu_011669	Prupe.4G127700.1	7e-91
NA	Prupe.4G127800.1	NA
NA	Prupe.4G127900.1	NA
NA	Prupe.4G128000.1	NA
Prudu_011673	Prupe.4G128100.1	0
Prudu_011674	Prupe.4G128200.1	0
Prudu_011675	Prupe.4G128300.1	0
Prudu_011676	Prupe.4G128400.1	3e-75
NA	Prupe.4G128500.1	NA
NA	Prupe.4G128600.1	NA
Prudu_011678	Prupe.4G128800.1	0
Prudu_011681	NA	NA
Prudu_011682	NA	NA
Prudu_011683	NA	NA
Prudu_011687	NA	NA
Prudu_011688	NA	NA
Prudu_011690	NA	NA
NA	Prupe.4G129000.1	NA
NA	Prupe.4G129300.1	NA
NA	Prupe.4G129500.1	NA
NA	Prupe.4G129600.1	NA
NA	Prupe.4G129700.1	NA
Prudu_011695	Prupe.4G129800.1	0
Prudu_011696	Prupe.4G129900.1	0
Prudu_011697	NA	NA
NA	Prupe.4G130000.1	NA
NA	Prupe.4G130100.1	NA
NA	Prupe.4G130300.1	NA
NA	Prupe.4G130400.1	NA
NA	Prupe.4G130500.1	NA
NA	Prupe.4G130600.1	NA
NA	Prupe.4G130800.1	NA
Prudu_011699	Prupe.4G131000.1	0
Prudu_011700	Prupe.4G131100.1	0
Prudu_011701	NA	NA
NA	Prupe.4G131200.1	NA
Prudu_011702	Prupe.4G131300.1	8e-158
Prudu_011704	Prupe.4G131500.1	1e-105
Prudu_011705	NA	NA
Prudu_011706	NA	NA
Prudu_011709	NA	NA
NA	Prupe.4G131600.1	NA
Prudu_011710	Prupe.4G131700.1	0
Prudu_011711	Prupe.4G131800.1	0
Prudu_011712	Prupe.4G131900.1	0
Prudu_011713	Prupe.4G132000.1	0
Prudu_011714	Prupe.4G132100.1	0
Prudu_011715	NA	NA
Prudu_011716	Prupe.4G132200.1	0
NA	Prupe.4G132300.1	NA
Prudu_011718	Prupe.4G132500.1	0
Prudu_011719	Prupe.4G132600.1	0
Prudu_011720	Prupe.4G132700.1	0
Prudu_011721	Prupe.4G132800.1	0
Prudu_011722	Prupe.4G132900.1	6e-171
Prudu_011723	NA	NA
Prudu_011724	NA	NA
NA	Prupe.4G133000.1	NA
NA	Prupe.4G133200.1	NA
Prudu_011725	Prupe.4G133300.1	2e-21
Prudu_011726	NA	NA
Prudu_011727	NA	NA
Prudu_011728	NA	NA
Prudu_011729	NA	NA
NA	Prupe.4G133400.1	NA
NA	Prupe.4G133500.1	NA
NA	Prupe.4G133600.1	NA
Prudu_011730	Prupe.4G133700.1	0
Prudu_011732	Prupe.4G133800.1	5e-25
Prudu_011735	NA	NA
Prudu_011736	NA	NA
Prudu_011737	NA	NA
Prudu_011738	NA	NA
NA	Prupe.4G133900.1	NA
NA	Prupe.4G134000.1	NA
NA	Prupe.4G134100.1	NA
Prudu_011741	Prupe.4G134200.1	0
Prudu_011742	Prupe.4G134300.1	0
Prudu_011743	Prupe.4G134500.1	9e-43
Prudu_011744	Prupe.4G134800.1	0
Prudu_011747	Prupe.4G135100.1	4e-30
Prudu_011748	Prupe.4G135200.1	7e-16
Prudu_011749	NA	NA
Prudu_011750	NA	NA
NA	Prupe.4G135300.1	NA
NA	Prupe.4G135400.1	NA
NA	Prupe.4G135500.1	NA
NA	Prupe.4G135600.1	NA
NA	Prupe.4G135700.1	NA
Prudu_011752	Prupe.4G135800.1	0
Prudu_011753	Prupe.4G135900.1	0
Prudu_011754	Prupe.4G136000.1	3e-123
Prudu_011755	Prupe.4G136100.1	9e-71
Prudu_011756	NA	NA
Prudu_011757	NA	NA
Prudu_011758	Prupe.4G136200.1	0
Prudu_011759	Prupe.4G136300.1	0
Prudu_011760	Prupe.4G136400.1	2e-20
Prudu_011761	Prupe.4G136500.1	9e-68
Prudu_011762	Prupe.4G136600.1	0
Prudu_011763	Prupe.4G136700.1	0
NA	Prupe.4G136800.1	NA
Prudu_011764	Prupe.4G136900.1	0
Prudu_011766	Prupe.4G137000.1	0
Prudu_011767	Prupe.4G137300.1	0
NA	Prupe.4G137500.1	NA
NA	Prupe.4G137700.1	NA
NA	Prupe.4G137800.1	NA
Prudu_011771	Prupe.4G137900.1	0
Prudu_011772	Prupe.4G138000.1	0
Prudu_011773	Prupe.4G138100.1	1e-165
Prudu_011774	Prupe.4G138200.1	1e-123
Prudu_011775	Prupe.4G138300.1	0
Prudu_011776	Prupe.4G138400.1	0
Prudu_011777	Prupe.4G138500.1	0
Prudu_011778	Prupe.4G138600.1	6e-104
Prudu_011779	NA	NA
Prudu_011780	Prupe.4G138700.1	0
NA	Prupe.4G138900.1	NA
Prudu_011781	Prupe.4G139000.1	2e-115
NA	Prupe.4G139100.1	NA
NA	Prupe.4G139300.1	NA
NA	Prupe.4G139400.1	NA
Prudu_011783	Prupe.4G139500.1	2e-163
Prudu_011784	NA	NA
Prudu_011785	Prupe.4G139600.1	0
Prudu_011787	Prupe.4G139900.1	0
Prudu_011788	NA	NA
Prudu_011789	NA	NA
Prudu_011791	Prupe.4G140000.1	2e-133
NA	Prupe.4G140100.1	NA
Prudu_011792	Prupe.4G140200.1	8e-90
Prudu_011793	Prupe.4G140300.1	0
NA	Prupe.4G140400.1	NA
Prudu_011795	Prupe.4G140500.1	0
Prudu_011797	NA	NA
Prudu_011798	NA	NA
Prudu_011799	NA	NA
Prudu_011800	NA	NA
Prudu_011801	NA	NA
Prudu_011802	NA	NA
Prudu_011803	NA	NA
NA	Prupe.4G140700.1	NA
NA	Prupe.4G140800.1	NA
NA	Prupe.4G140900.1	NA
NA	Prupe.4G141000.1	NA
NA	Prupe.4G141200.1	NA
NA	Prupe.4G141300.1	NA
NA	Prupe.4G141400.1	NA
Prudu_011805	Prupe.4G141500.1	1e-89
Prudu_011806	NA	NA
Prudu_011807	NA	NA
NA	Prupe.4G141700.1	NA
NA	Prupe.4G141800.1	NA
Prudu_011814	Prupe.4G142000.1	7e-155
Prudu_011815	NA	NA
Prudu_011817	NA	NA
Prudu_011819	NA	NA
Prudu_011821	NA	NA
Prudu_011822	NA	NA
NA	Prupe.4G142100.1	NA
NA	Prupe.4G142300.1	NA
Prudu_011823	Prupe.4G142400.1	0
NA	Prupe.4G142500.1	NA
NA	Prupe.4G142600.1	NA
NA	Prupe.4G142800.1	NA
Prudu_011825	Prupe.4G142900.1	0
Prudu_011826	Prupe.4G143000.1	0
Prudu_011828	Prupe.4G143100.1	2e-55
Prudu_011829	Prupe.4G143400.1	0
NA	Prupe.4G143500.1	NA
Prudu_011830	Prupe.4G143600.1	0
Prudu_011831	Prupe.4G143700.1	6e-84
NA	Prupe.4G143800.1	NA
Prudu_011832	Prupe.4G143900.1	0
Prudu_011833	Prupe.4G144000.1	0
Prudu_011834	Prupe.4G144100.1	2e-171
Prudu_011835	Prupe.4G144200.1	0
NA	Prupe.4G144300.1	NA
Prudu_011837	Prupe.4G144400.1	0
Prudu_011841	Prupe.4G144600.1	7e-162
Prudu_011842	NA	NA
Prudu_011846	NA	NA
NA	Prupe.4G144800.1	NA
NA	Prupe.4G144900.1	NA
NA	Prupe.4G145100.1	NA
Prudu_011847	Prupe.4G145200.1	2e-59
NA	Prupe.4G145300.1	NA
Prudu_011848	Prupe.4G145500.1	1e-20
NA	Prupe.4G145700.1	NA
NA	Prupe.4G146000.1	NA
Prudu_011849	Prupe.4G146200.1	8e-13
NA	Prupe.4G146300.1	NA
NA	Prupe.4G146400.1	NA
NA	Prupe.4G146600.1	NA
NA	Prupe.4G146800.1	NA
NA	Prupe.4G147200.1	NA
NA	Prupe.4G147400.1	NA
Prudu_011852	Prupe.4G147600.1	0
Prudu_011853	Prupe.4G147700.1	3e-21
Prudu_011855	Prupe.4G147900.1	0
Prudu_011856	Prupe.4G148000.1	0
Prudu_011857	Prupe.4G148200.1	0
Prudu_011858	Prupe.4G148400.1	0
Prudu_011859	NA	NA
Prudu_011860	Prupe.4G148600.1	0
Prudu_011861	Prupe.4G148700.1	3e-42
Prudu_011862	Prupe.4G148800.1	0
Prudu_011863	Prupe.4G148900.1	0
Prudu_011865	Prupe.4G149100.1	0
Prudu_011867	NA	NA
NA	Prupe.4G149200.1	NA
NA	Prupe.4G149500.1	NA
NA	Prupe.4G149600.1	NA
Prudu_011868	Prupe.4G150100.1	8e-117
Prudu_011869	NA	NA
Prudu_011870	Prupe.4G150200.1	0
Prudu_011872	Prupe.4G150300.1	0
NA	Prupe.4G150400.1	NA
Prudu_011874	Prupe.4G150500.1	5e-80
Prudu_011878	NA	NA
NA	Prupe.4G150600.1	NA
NA	Prupe.4G150800.1	NA
Prudu_011881	Prupe.4G150900.1	6e-69
NA	Prupe.4G151000.1	NA
Prudu_011882	Prupe.4G151100.1	2e-32
Prudu_011883	Prupe.4G151300.1	8e-20
Prudu_011885	NA	NA
Prudu_011886	Prupe.4G151400.1	0
Prudu_011887	NA	NA
Prudu_011888	NA	NA
NA	Prupe.4G152000.1	NA
Prudu_011891	Prupe.4G152100.1	0
Prudu_011892	Prupe.4G152200.1	0
NA	Prupe.4G152300.1	NA
Prudu_011893	Prupe.4G152400.1	2e-16
Prudu_011894	Prupe.4G152500.1	0
Prudu_011895	Prupe.4G152600.1	2e-171
Prudu_011897	NA	NA
Prudu_011898	NA	NA
Prudu_011900	NA	NA
Prudu_011901	NA	NA
Prudu_011902	NA	NA
Prudu_011903	NA	NA
Prudu_011904	NA	NA
Prudu_011905	NA	NA
Prudu_011906	NA	NA
NA	Prupe.4G152800.1	NA
NA	Prupe.4G152900.1	NA
NA	Prupe.4G153000.1	NA
Prudu_011909	Prupe.4G153200.1	9e-35
Prudu_011910	Prupe.4G153300.1	0
Prudu_011911	Prupe.4G153500.1	2e-158
Prudu_011912	Prupe.4G153600.1	0
Prudu_011913	NA	NA
Prudu_011914	NA	NA
Prudu_011916	Prupe.4G153800.1	0
Prudu_011917	Prupe.4G154100.1	0
Prudu_011918	Prupe.4G154200.1	0
Prudu_011919	Prupe.4G154300.1	4e-101
NA	Prupe.4G154400.1	NA
Prudu_011922	Prupe.4G154500.1	0
Prudu_011924	Prupe.4G154700.1	0
NA	Prupe.4G154800.1	NA
NA	Prupe.4G155000.1	NA
NA	Prupe.4G155100.1	NA
NA	Prupe.4G155200.1	NA
Prudu_011927	Prupe.4G155300.1	7e-82
Prudu_011928	Prupe.4G155400.1	0
NA	Prupe.4G155500.1	NA
Prudu_011930	Prupe.4G155700.1	2e-105
Prudu_011933	NA	NA
NA	Prupe.4G155800.1	NA
NA	Prupe.4G155900.1	NA
NA	Prupe.4G156000.1	NA
NA	Prupe.4G156100.1	NA
Prudu_011934	Prupe.4G156200.1	0
Prudu_011936	Prupe.4G156500.1	0
Prudu_011937	Prupe.4G156600.1	2e-152
NA	Prupe.4G156700.1	NA
Prudu_011938	Prupe.4G156800.1	0
Prudu_011939	Prupe.4G156900.1	7e-169
Prudu_011940	Prupe.4G157000.1	0
Prudu_011943	NA	NA
Prudu_011944	Prupe.4G157200.1	5e-174
NA	Prupe.4G157400.1	NA
NA	Prupe.4G157500.1	NA
NA	Prupe.4G157600.1	NA
Prudu_011947	Prupe.4G157700.1	0
Prudu_011950	NA	NA
NA	Prupe.4G157800.1	NA
NA	Prupe.4G157900.1	NA
NA	Prupe.4G158000.1	NA
NA	Prupe.4G158200.1	NA
Prudu_011952	Prupe.4G158400.1	6e-172
NA	Prupe.4G158600.1	NA
NA	Prupe.4G158700.1	NA
NA	Prupe.4G158800.1	NA
NA	Prupe.4G158900.1	NA
NA	Prupe.4G159000.1	NA
Prudu_011956	Prupe.4G159300.1	1e-55
Prudu_011959	NA	NA
Prudu_011960	NA	NA
Prudu_011961	NA	NA
Prudu_011963	NA	NA
Prudu_011964	NA	NA
NA	Prupe.4G159500.1	NA
Prudu_011968	Prupe.4G159700.1	8e-68
Prudu_011969	Prupe.4G159800.1	5e-44
Prudu_011971	Prupe.4G160000.1	0
Prudu_011972	Prupe.4G160100.1	2e-55
Prudu_011973	Prupe.4G160200.1	0
NA	Prupe.4G160300.1	NA
NA	Prupe.4G160400.1	NA
Prudu_011975	Prupe.4G160500.1	0
Prudu_011977	NA	NA
NA	Prupe.4G160700.1	NA
NA	Prupe.4G160900.1	NA
Prudu_011978	Prupe.4G161500.1	1e-63
Prudu_011979	Prupe.4G161600.1	4e-144
Prudu_011981	Prupe.4G161700.1	0
Prudu_011982	NA	NA
NA	Prupe.4G161900.1	NA
Prudu_011984	Prupe.4G162000.1	0
Prudu_011985	NA	NA
Prudu_011986	NA	NA
Prudu_011987	NA	NA
Prudu_011988	Prupe.4G162100.1	0
NA	Prupe.4G162300.1	NA
Prudu_011989	Prupe.4G162400.1	0
Prudu_011990	NA	NA
Prudu_011991	Prupe.4G162700.1	0
NA	Prupe.4G162800.1	NA
NA	Prupe.4G162900.1	NA
NA	Prupe.4G163000.1	NA
Prudu_011992	Prupe.4G163100.1	0
Prudu_011994	Prupe.4G163300.1	6e-38
Prudu_011995	NA	NA
Prudu_011996	NA	NA
Prudu_011998	NA	NA
Prudu_011999	NA	NA
Prudu_012000	NA	NA
Prudu_012002	NA	NA
Prudu_012004	NA	NA
Prudu_012008	NA	NA
Prudu_012009	NA	NA
Prudu_012010	NA	NA
Prudu_012011	NA	NA
Prudu_012013	NA	NA
Prudu_012016	NA	NA
Prudu_012017	NA	NA
Prudu_012019	NA	NA
Prudu_012022	NA	NA
Prudu_012024	NA	NA
Prudu_012026	NA	NA
NA	Prupe.4G163400.1	NA
NA	Prupe.4G163500.1	NA
NA	Prupe.4G163700.1	NA
Prudu_012027	Prupe.4G163800.1	0
Block pdlppB102
Location A	Pd04_v1.0 : 9843283 - 21823366
Location B	Pp04_v2.0.a1 : 9691144 - 25228184
Gene A	Gene B	e-value
Prudu_012008	Prupe.4G166800.1	0
Prudu_012009	NA	NA
Prudu_012010	NA	NA
NA	Prupe.4G166900.1	NA
NA	Prupe.4G167000.1	NA
Prudu_012011	Prupe.4G167100.1	0
NA	Prupe.4G167200.1	NA
Prudu_012013	Prupe.4G167300.1	6e-54
NA	Prupe.4G167400.1	NA
NA	Prupe.4G167600.1	NA
Prudu_012016	Prupe.4G167700.1	0
Prudu_012017	Prupe.4G167800.1	0
Prudu_012019	NA	NA
NA	Prupe.4G167900.1	NA
Prudu_012022	Prupe.4G168000.1	0
Prudu_012024	Prupe.4G168100.1	1e-23
Prudu_012026	Prupe.4G168200.1	3e-35
NA	Prupe.4G168300.1	NA
NA	Prupe.4G168400.1	NA
Prudu_012027	Prupe.4G168700.1	0
Prudu_012029	NA	NA
Prudu_012030	NA	NA
NA	Prupe.4G168800.1	NA
NA	Prupe.4G168900.1	NA
NA	Prupe.4G169000.1	NA
NA	Prupe.4G169200.1	NA
Prudu_012031	Prupe.4G169300.1	7e-37
Prudu_012033	NA	NA
Prudu_012034	NA	NA
Prudu_012040	NA	NA
Prudu_012041	NA	NA
NA	Prupe.4G169500.1	NA
NA	Prupe.4G169600.1	NA
NA	Prupe.4G169700.1	NA
NA	Prupe.4G169800.1	NA
NA	Prupe.4G169900.1	NA
Prudu_012049	Prupe.4G170000.1	2e-115
NA	Prupe.4G170100.1	NA
NA	Prupe.4G170200.1	NA
Prudu_012050	Prupe.4G170300.1	0
Prudu_012051	Prupe.4G170400.1	0
Prudu_012052	Prupe.4G170500.1	0
Prudu_012053	Prupe.4G170600.1	2e-33
Prudu_012054	NA	NA
Prudu_012055	Prupe.4G171000.1	0
NA	Prupe.4G171100.1	NA
Prudu_012057	Prupe.4G171200.1	8e-104
Prudu_012058	Prupe.4G171300.1	0
Prudu_012059	NA	NA
NA	Prupe.4G171400.1	NA
Prudu_012060	Prupe.4G171500.1	1e-86
Prudu_012061	NA	NA
NA	Prupe.4G171600.1	NA
Prudu_012062	Prupe.4G171700.1	3e-129
Prudu_012065	NA	NA
Prudu_012066	NA	NA
Prudu_012073	NA	NA
NA	Prupe.4G171800.1	NA
NA	Prupe.4G171900.1	NA
Prudu_012074	Prupe.4G172000.1	0
Prudu_012075	Prupe.4G172100.1	0
Prudu_012076	Prupe.4G172200.1	0
Prudu_012077	Prupe.4G172300.1	1e-23
Prudu_012078	Prupe.4G172400.1	1e-114
Prudu_012079	NA	NA
Prudu_012080	Prupe.4G172600.1	2e-100
Prudu_012081	Prupe.4G172700.1	0
Prudu_012082	Prupe.4G172800.1	3e-58
Prudu_012083	Prupe.4G172900.1	0
NA	Prupe.4G173000.1	NA
Prudu_012084	Prupe.4G173100.1	1e-35
Prudu_012085	Prupe.4G173300.1	4e-119
NA	Prupe.4G173500.1	NA
Prudu_012088	Prupe.4G173600.1	4e-122
Prudu_012089	NA	NA
Prudu_012090	NA	NA
NA	Prupe.4G173700.1	NA
Prudu_012092	Prupe.4G173800.1	0
NA	Prupe.4G173900.1	NA
Prudu_012094	Prupe.4G174000.1	1e-154
Prudu_012095	NA	NA
Prudu_012096	Prupe.4G174100.1	8e-114
Prudu_012097	NA	NA
Prudu_012099	NA	NA
NA	Prupe.4G174300.1	NA
Prudu_012101	Prupe.4G174400.1	0
Prudu_012102	Prupe.4G174600.1	0
Prudu_012104	NA	NA
Prudu_012105	NA	NA
Prudu_012107	NA	NA
Prudu_012108	NA	NA
NA	Prupe.4G174700.1	NA
Prudu_012109	Prupe.4G174800.1	2e-112
Prudu_012111	NA	NA
NA	Prupe.4G174900.1	NA
Prudu_012112	Prupe.4G175000.1	2e-83
Prudu_012113	NA	NA
NA	Prupe.4G175100.1	NA
Prudu_012115	Prupe.4G175200.1	2e-179
Prudu_012117	NA	NA
NA	Prupe.4G175300.1	NA
NA	Prupe.4G175600.1	NA
NA	Prupe.4G175700.1	NA
Prudu_012118	Prupe.4G175800.1	0
Prudu_012119	Prupe.4G175900.1	0
Prudu_012120	Prupe.4G176000.1	5e-135
Prudu_012121	Prupe.4G176100.1	0
Prudu_012122	Prupe.4G176200.1	5e-121
Prudu_012123	Prupe.4G176300.1	1e-94
Prudu_012124	Prupe.4G176400.1	0
Prudu_012125	Prupe.4G176500.1	4e-173
Prudu_012127	Prupe.4G176700.1	0
Prudu_012128	NA	NA
NA	Prupe.4G176800.1	NA
Prudu_012129	Prupe.4G176900.1	0
Prudu_012130	Prupe.4G177100.1	0
Prudu_012131	Prupe.4G177200.1	3e-116
Prudu_012132	Prupe.4G177400.1	0
Prudu_012134	Prupe.4G177500.1	0
Prudu_012135	Prupe.4G177700.1	0
Prudu_012136	Prupe.4G178000.1	1e-175
Prudu_012137	Prupe.4G178100.1	2e-178
Prudu_012139	NA	NA
Prudu_012140	NA	NA
NA	Prupe.4G178200.1	NA
NA	Prupe.4G178300.1	NA
NA	Prupe.4G178400.1	NA
NA	Prupe.4G178500.1	NA
NA	Prupe.4G178700.1	NA
NA	Prupe.4G178800.1	NA
NA	Prupe.4G178900.1	NA
Prudu_012141	Prupe.4G179000.1	0
Prudu_012142	NA	NA
Prudu_012145	NA	NA
NA	Prupe.4G179100.1	NA
NA	Prupe.4G179200.1	NA
Prudu_012146	Prupe.4G179300.1	0
Prudu_012147	Prupe.4G179400.1	0
Prudu_012148	Prupe.4G179500.1	0
Prudu_012149	Prupe.4G179600.1	2e-102
Prudu_012150	NA	NA
NA	Prupe.4G179800.1	NA
Prudu_012152	Prupe.4G179900.1	0
Prudu_012153	Prupe.4G180000.1	0
Prudu_012154	Prupe.4G180100.1	7e-125
Prudu_012155	Prupe.4G180200.1	0
Prudu_012156	Prupe.4G180300.1	1e-107
Prudu_012157	NA	NA
NA	Prupe.4G180400.1	NA
Prudu_012158	Prupe.4G180500.1	0
Prudu_012159	Prupe.4G180600.1	0
Prudu_012160	Prupe.4G180700.1	0
NA	Prupe.4G180800.1	NA
Prudu_012161	Prupe.4G180900.1	0
NA	Prupe.4G181000.1	NA
NA	Prupe.4G181100.1	NA
Prudu_012163	Prupe.4G181200.1	0
Prudu_012164	Prupe.4G181300.1	8e-68
Prudu_012165	Prupe.4G181500.1	1e-39
Prudu_012166	Prupe.4G181600.1	0
Prudu_012170	NA	NA
NA	Prupe.4G181800.1	NA
NA	Prupe.4G181900.1	NA
Prudu_012172	Prupe.4G182600.1	1e-24
NA	Prupe.4G182700.1	NA
NA	Prupe.4G182800.1	NA
NA	Prupe.4G182900.1	NA
Prudu_012174	Prupe.4G183000.1	0
Prudu_012175	Prupe.4G183100.1	6e-128
Prudu_012176	Prupe.4G183200.1	5e-134
Prudu_012177	NA	NA
NA	Prupe.4G183300.1	NA
Prudu_012178	Prupe.4G183500.1	0
Prudu_012179	Prupe.4G183600.1	2e-122
Prudu_012180	Prupe.4G183700.1	0
Prudu_012181	Prupe.4G183900.1	0
Prudu_012182	Prupe.4G184000.1	4e-161
Prudu_012183	Prupe.4G184200.1	4e-38
Prudu_012184	NA	NA
Prudu_012187	NA	NA
Prudu_012188	NA	NA
Prudu_012190	NA	NA
Prudu_012191	NA	NA
Prudu_012192	NA	NA
Prudu_012194	Prupe.4G184300.1	3e-16
NA	Prupe.4G184500.1	NA
Prudu_012196	Prupe.4G184600.1	4e-77
Prudu_012197	Prupe.4G184700.1	0
Prudu_012199	Prupe.4G184800.1	0
Prudu_012201	Prupe.4G185200.1	0
Prudu_012202	Prupe.4G185300.1	0
Prudu_012203	Prupe.4G185400.1	1e-46
Prudu_012204	Prupe.4G185500.1	6e-116
Prudu_012205	Prupe.4G185600.1	0
Prudu_012206	Prupe.4G185700.1	0
NA	Prupe.4G185800.1	NA
Prudu_012208	Prupe.4G185900.1	6e-99
Prudu_012209	Prupe.4G186100.1	0
Prudu_012210	Prupe.4G186200.1	3e-119
Prudu_012211	Prupe.4G186300.1	0
NA	Prupe.4G186700.1	NA
NA	Prupe.4G186800.1	NA
Prudu_012218	Prupe.4G187100.1	1e-44
Prudu_012219	NA	NA
Prudu_012220	NA	NA
NA	Prupe.4G187300.1	NA
NA	Prupe.4G187400.1	NA
Prudu_012222	Prupe.4G187800.1	0
NA	Prupe.4G188000.1	NA
NA	Prupe.4G188100.1	NA
Prudu_012223	Prupe.4G188200.1	2e-37
Prudu_012224	NA	NA
NA	Prupe.4G188300.1	NA
NA	Prupe.4G188400.1	NA
Prudu_012225	Prupe.4G188600.1	0
Prudu_012226	Prupe.4G188700.1	2e-178
Prudu_012227	Prupe.4G188800.1	0
Prudu_012228	Prupe.4G188900.1	0
NA	Prupe.4G189100.1	NA
NA	Prupe.4G189300.1	NA
Prudu_012229	Prupe.4G189400.1	3e-51
NA	Prupe.4G189500.1	NA
Prudu_012231	Prupe.4G189700.1	4e-20
Prudu_012232	Prupe.4G189800.1	5e-71
Prudu_012233	Prupe.4G189900.1	3e-145
NA	Prupe.4G190000.1	NA
Prudu_012234	Prupe.4G190100.1	1e-111
Prudu_012235	Prupe.4G190200.1	1e-165
Prudu_012237	Prupe.4G190400.1	0
Prudu_012238	NA	NA
Prudu_012239	Prupe.4G190500.1	0
Prudu_012240	Prupe.4G190700.1	2e-72
Prudu_012241	NA	NA
NA	Prupe.4G190800.1	NA
NA	Prupe.4G191000.1	NA
Prudu_012244	Prupe.4G191100.1	0
Prudu_012245	Prupe.4G191200.1	0
Prudu_012246	Prupe.4G191300.1	5e-64
Prudu_012247	NA	NA
Prudu_012248	NA	NA
NA	Prupe.4G191400.1	NA
NA	Prupe.4G191600.1	NA
Prudu_012250	Prupe.4G191900.1	0
Prudu_012251	Prupe.4G192000.1	1e-166
Prudu_012252	Prupe.4G192100.1	0
Prudu_012253	Prupe.4G192200.1	0
Prudu_012254	Prupe.4G192300.1	5e-86
Prudu_012255	NA	NA
NA	Prupe.4G192400.1	NA
Prudu_012256	Prupe.4G192600.1	0
NA	Prupe.4G192800.1	NA
Prudu_012260	Prupe.4G193000.1	0
NA	Prupe.4G193100.1	NA
Prudu_012261	Prupe.4G193200.1	0
Prudu_012262	NA	NA
Prudu_012263	NA	NA
NA	Prupe.4G193300.1	NA
NA	Prupe.4G193600.1	NA
NA	Prupe.4G193800.1	NA
Prudu_012265	Prupe.4G194100.1	0
Prudu_012266	NA	NA
Prudu_012270	NA	NA
NA	Prupe.4G194200.1	NA
NA	Prupe.4G194400.1	NA
NA	Prupe.4G194500.1	NA
NA	Prupe.4G194900.1	NA
Prudu_012271	Prupe.4G195000.1	0
Prudu_012273	NA	NA
Prudu_012274	NA	NA
Prudu_012275	NA	NA
NA	Prupe.4G195100.1	NA
NA	Prupe.4G195300.1	NA
NA	Prupe.4G195400.1	NA
NA	Prupe.4G195500.1	NA
NA	Prupe.4G195600.1	NA
NA	Prupe.4G195900.1	NA
NA	Prupe.4G196000.1	NA
NA	Prupe.4G196100.1	NA
NA	Prupe.4G196200.1	NA
NA	Prupe.4G196300.1	NA
NA	Prupe.4G196400.1	NA
Prudu_012276	Prupe.4G196500.1	6e-144
Prudu_012277	Prupe.4G196600.1	0
Prudu_012279	NA	NA
Prudu_012282	NA	NA
NA	Prupe.4G197000.1	NA
NA	Prupe.4G197100.1	NA
NA	Prupe.4G197200.1	NA
NA	Prupe.4G197500.1	NA
NA	Prupe.4G197600.1	NA
NA	Prupe.4G197800.1	NA
NA	Prupe.4G197900.1	NA
NA	Prupe.4G198000.1	NA
Prudu_012283	Prupe.4G198100.1	3e-127
Prudu_012285	Prupe.4G198200.1	0
Prudu_012288	NA	NA
Prudu_012289	NA	NA
Prudu_012290	NA	NA
Prudu_012296	NA	NA
Prudu_012298	NA	NA
Prudu_012299	NA	NA
Prudu_012301	NA	NA
NA	Prupe.4G198400.1	NA
NA	Prupe.4G198500.1	NA
NA	Prupe.4G198900.1	NA
NA	Prupe.4G199000.1	NA
NA	Prupe.4G199100.1	NA
NA	Prupe.4G199200.1	NA
NA	Prupe.4G199400.1	NA
NA	Prupe.4G199500.1	NA
NA	Prupe.4G199600.1	NA
NA	Prupe.4G199700.1	NA
NA	Prupe.4G199800.1	NA
NA	Prupe.4G200000.1	NA
NA	Prupe.4G200100.1	NA
NA	Prupe.4G200200.1	NA
Prudu_012307	Prupe.4G200300.1	0
Prudu_012308	Prupe.4G200400.1	2e-113
Prudu_012309	Prupe.4G200500.1	0
Prudu_012310	Prupe.4G200600.1	0
Prudu_012311	Prupe.4G200700.1	2e-94
Prudu_012312	Prupe.4G200900.1	7e-162
Prudu_012313	Prupe.4G201000.1	0
Prudu_012314	Prupe.4G201100.1	3e-148
Prudu_012315	Prupe.4G201200.1	0
NA	Prupe.4G201300.1	NA
Prudu_012317	Prupe.4G201400.1	5e-19
Prudu_012318	Prupe.4G201500.1	1e-176
Prudu_012319	Prupe.4G201700.1	0
Prudu_012320	Prupe.4G201800.1	0
Prudu_012321	Prupe.4G201900.1	0
Prudu_012322	Prupe.4G202100.1	0
Prudu_012323	Prupe.4G202200.1	0
Prudu_012324	Prupe.4G202300.1	0
Prudu_012325	Prupe.4G202700.1	0
Prudu_012328	Prupe.4G202900.1	0
NA	Prupe.4G203100.1	NA
NA	Prupe.4G203500.1	NA
NA	Prupe.4G203600.1	NA
NA	Prupe.4G203800.1	NA
NA	Prupe.4G203900.1	NA
Prudu_012329	Prupe.4G204200.1	0
Prudu_012330	Prupe.4G204300.1	0
Prudu_012333	Prupe.4G204500.1	4e-41
Prudu_012334	Prupe.4G204600.1	0
Prudu_012336	Prupe.4G204700.1	2e-105
Prudu_012337	NA	NA
Prudu_012338	NA	NA
Prudu_012339	Prupe.4G204800.1	2e-57
Prudu_012340	NA	NA
Prudu_012341	NA	NA
NA	Prupe.4G204900.1	NA
NA	Prupe.4G205000.1	NA
Prudu_012343	Prupe.4G205100.1	1e-163
Prudu_012344	Prupe.4G205200.1	0
NA	Prupe.4G205300.1	NA
NA	Prupe.4G205400.1	NA
Prudu_012347	Prupe.4G205500.1	4e-140
Prudu_012349	NA	NA
NA	Prupe.4G205600.1	NA
Prudu_012351	Prupe.4G205700.1	6e-57
Prudu_012352	NA	NA
Prudu_012353	Prupe.4G205800.1	3e-28
Prudu_012355	Prupe.4G205900.1	0
Prudu_012356	NA	NA
NA	Prupe.4G206000.1	NA
NA	Prupe.4G206100.1	NA
NA	Prupe.4G206300.1	NA
Prudu_012360	Prupe.4G206400.1	7e-29
NA	Prupe.4G206700.1	NA
NA	Prupe.4G206900.1	NA
Prudu_012361	Prupe.4G207100.1	6e-101
Prudu_012362	Prupe.4G207200.1	1e-62
NA	Prupe.4G207300.1	NA
NA	Prupe.4G207400.1	NA
NA	Prupe.4G207500.1	NA
NA	Prupe.4G207800.1	NA
Prudu_012364	Prupe.4G207900.1	0
NA	Prupe.4G208000.1	NA
Prudu_012366	Prupe.4G208100.1	0
Prudu_012367	NA	NA
Prudu_012368	NA	NA
NA	Prupe.4G208200.1	NA
NA	Prupe.4G208300.1	NA
Prudu_012370	Prupe.4G208400.1	0
Prudu_012371	Prupe.4G208500.1	0
Prudu_012372	Prupe.4G208600.1	0
Prudu_012373	Prupe.4G208700.1	2e-133
NA	Prupe.4G208800.1	NA
NA	Prupe.4G208900.1	NA
Prudu_012375	Prupe.4G209000.1	5e-25
NA	Prupe.4G209400.1	NA
NA	Prupe.4G209600.1	NA
NA	Prupe.4G209700.1	NA
NA	Prupe.4G209800.1	NA
Prudu_012380	Prupe.4G210100.1	0
Prudu_012381	Prupe.4G210300.1	0
Prudu_012383	Prupe.4G210400.1	5e-110
Prudu_012384	Prupe.4G210500.1	2e-129
NA	Prupe.4G210600.1	NA
Prudu_012389	Prupe.4G210700.1	0
Prudu_012390	NA	NA
NA	Prupe.4G210800.1	NA
Prudu_012392	Prupe.4G210900.1	9e-61
NA	Prupe.4G211000.1	NA
Prudu_012393	Prupe.4G211200.1	4e-76
Prudu_012394	NA	NA
Prudu_012395	Prupe.4G211400.1	0
Prudu_012397	Prupe.4G211500.1	0
Prudu_012398	Prupe.4G211600.1	0
Prudu_012399	Prupe.4G211700.1	0
Prudu_012400	Prupe.4G211900.1	0
Prudu_012401	Prupe.4G212100.1	0
Prudu_012402	Prupe.4G212200.1	0
NA	Prupe.4G212500.1	NA
Prudu_012404	Prupe.4G212700.1	1e-153
Prudu_012405	Prupe.4G212800.1	4e-128
Prudu_012406	NA	NA
Prudu_012409	NA	NA
Prudu_012410	NA	NA
NA	Prupe.4G212900.1	NA
NA	Prupe.4G213000.1	NA
NA	Prupe.4G213100.1	NA
Prudu_012411	Prupe.4G213200.1	0
Prudu_012413	NA	NA
Prudu_012414	Prupe.4G213500.1	8e-137
Prudu_012415	Prupe.4G213600.1	3e-30
Prudu_012417	Prupe.4G213700.1	0
NA	Prupe.4G213800.1	NA
NA	Prupe.4G213900.1	NA
Prudu_012419	Prupe.4G214000.1	2e-40
Prudu_012420	Prupe.4G214200.1	0
Prudu_012421	Prupe.4G214300.1	1e-151
Prudu_012423	NA	NA
Prudu_012427	Prupe.4G214500.1	0
Prudu_012428	Prupe.4G214600.1	0
Prudu_012429	Prupe.4G214700.1	2e-121
NA	Prupe.4G214800.1	NA
Prudu_012430	Prupe.4G214900.1	5e-155
NA	Prupe.4G215000.1	NA
Prudu_012431	Prupe.4G215100.1	0
Prudu_012432	Prupe.4G215200.1	1e-129
Prudu_012433	Prupe.4G215300.1	2e-71
NA	Prupe.4G215400.1	NA
Prudu_012434	Prupe.4G215500.1	0
NA	Prupe.4G215600.1	NA
NA	Prupe.4G215800.1	NA
Prudu_012437	Prupe.4G215900.1	0
Prudu_012438	Prupe.4G216000.1	2e-178
Prudu_012439	Prupe.4G216100.1	0
NA	Prupe.4G216200.1	NA
NA	Prupe.4G216300.1	NA
Prudu_012444	Prupe.4G216500.1	0
Prudu_012445	Prupe.4G216600.1	0
Prudu_012446	Prupe.4G216700.1	2e-79
Prudu_012447	Prupe.4G216900.1	0
Prudu_012448	Prupe.4G217000.1	7e-63
Prudu_012449	NA	NA
NA	Prupe.4G217100.1	NA
Prudu_012451	Prupe.4G217200.1	0
Prudu_012453	Prupe.4G217500.1	2e-65
Prudu_012454	Prupe.4G217700.1	0
Prudu_012456	Prupe.4G217800.1	0
Prudu_012457	Prupe.4G217900.1	0
Prudu_012458	Prupe.4G218000.1	0
Prudu_012459	Prupe.4G218100.1	0
NA	Prupe.4G218400.1	NA
Prudu_012460	Prupe.4G218500.1	3e-106
Prudu_012461	NA	NA
NA	Prupe.4G218600.1	NA
Prudu_012462	Prupe.4G218700.1	0
Prudu_012463	Prupe.4G218800.1	0
Prudu_012464	Prupe.4G218900.1	0
Prudu_012465	Prupe.4G219000.1	0
Prudu_012466	Prupe.4G219100.1	0
Prudu_012468	NA	NA
Prudu_012470	NA	NA
Prudu_012472	Prupe.4G219200.1	1e-30
NA	Prupe.4G219300.1	NA
NA	Prupe.4G219500.1	NA
NA	Prupe.4G219600.1	NA
NA	Prupe.4G219700.1	NA
NA	Prupe.4G219900.1	NA
NA	Prupe.4G220000.1	NA
NA	Prupe.4G220100.1	NA
Prudu_012474	Prupe.4G220500.1	0
Prudu_012475	Prupe.4G220600.1	2e-60
NA	Prupe.4G220800.1	NA
Prudu_012477	Prupe.4G220900.1	1e-46
Prudu_012478	Prupe.4G221100.1	0
Prudu_012479	Prupe.4G221200.1	0
NA	Prupe.4G221300.1	NA
Prudu_012481	Prupe.4G221400.1	0
[truncated: 612 more rows]

## Sheet: S3
Table S3: Syntenic blocks on Chr 4 between peach v2 and sweet cherry Tieton v2 genomes
Block	Genome1 (location)	Genome2 (location)	score	evalue
ppptB154	Prunus persica Whole Genome Assembly v2.0 & Annotation v2.1 (v2.0.a1)	Prunus avium Tieton Genome v2.0 Assembly & Annotation	293	1.4e-12
	Pp04_v2.0.a1 : 23012977 - 24031121	chr_1_v2.0 : 51779573 - 52233121
ppptB155	Prunus persica Whole Genome Assembly v2.0 & Annotation v2.1 (v2.0.a1)	Prunus avium Tieton Genome v2.0 Assembly & Annotation	1299	1e-100
	Pp04_v2.0.a1 : 106823 - 1035005	chr_3_v2.0 : 27584534 - 29506137
ppptB156	Prunus persica Whole Genome Assembly v2.0 & Annotation v2.1 (v2.0.a1)	Prunus avium Tieton Genome v2.0 Assembly & Annotation	502	2.1e-27
	Pp04_v2.0.a1 : 9597176 - 10322177	chr_3_v2.0 : 17299202 - 19524859
ppptB157	Prunus persica Whole Genome Assembly v2.0 & Annotation v2.1 (v2.0.a1)	Prunus avium Tieton Genome v2.0 Assembly & Annotation	480	6.5e-24
	Pp04_v2.0.a1 : 1518109 - 1890935	chr_3_v2.0 : 30206078 - 30754372
ppptB158	Prunus persica Whole Genome Assembly v2.0 & Annotation v2.1 (v2.0.a1)	Prunus avium Tieton Genome v2.0 Assembly & Annotation	443	3.6e-24
	Pp04_v2.0.a1 : 3340432 - 3843914	chr_3_v2.0 : 24777628 - 25824412
ppptB159	Prunus persica Whole Genome Assembly v2.0 & Annotation v2.1 (v2.0.a1)	Prunus avium Tieton Genome v2.0 Assembly & Annotation	354	1.5e-14
	Pp04_v2.0.a1 : 1177021 - 1406168	chr_3_v2.0 : 29570167 - 29860091
ppptB160	Prunus persica Whole Genome Assembly v2.0 & Annotation v2.1 (v2.0.a1)	Prunus avium Tieton Genome v2.0 Assembly & Annotation	264	2.5e-09
	Pp04_v2.0.a1 : 2252397 - 2412783	chr_3_v2.0 : 19721501 - 20483382
ppptB161	Prunus persica Whole Genome Assembly v2.0 & Annotation v2.1 (v2.0.a1)	Prunus avium Tieton Genome v2.0 Assembly & Annotation	762	1.8e-56
	Pp04_v2.0.a1 : 13358520 - 14603007	chr_3_v2.0 : 28397370 - 29621075
ppptB162	Prunus persica Whole Genome Assembly v2.0 & Annotation v2.1 (v2.0.a1)	Prunus avium Tieton Genome v2.0 Assembly & Annotation	721	4.1e-45
	Pp04_v2.0.a1 : 2621815 - 3263701	chr_3_v2.0 : 16767850 - 18545792
ppptB163	Prunus persica Whole Genome Assembly v2.0 & Annotation v2.1 (v2.0.a1)	Prunus avium Tieton Genome v2.0 Assembly & Annotation	413	4.4e-23
	Pp04_v2.0.a1 : 11042580 - 11662101	chr_3_v2.0 : 29973081 - 30932908
ppptB164	Prunus persica Whole Genome Assembly v2.0 & Annotation v2.1 (v2.0.a1)	Prunus avium Tieton Genome v2.0 Assembly & Annotation	281	2e-11
	Pp04_v2.0.a1 : 5883465 - 6402231	chr_3_v2.0 : 26531749 - 26982322
ppptB165	Prunus persica Whole Genome Assembly v2.0 & Annotation v2.1 (v2.0.a1)	Prunus avium Tieton Genome v2.0 Assembly & Annotation	35201	0
	Pp04_v2.0.a1 : 63082 - 5413628	chr_4_v2.0 : 170042 - 6967297
ppptB166	Prunus persica Whole Genome Assembly v2.0 & Annotation v2.1 (v2.0.a1)	Prunus avium Tieton Genome v2.0 Assembly & Annotation	19000	0
	Pp04_v2.0.a1 : 9646541 - 15227666	chr_4_v2.0 : 14183630 - 20593753
ppptB167	Prunus persica Whole Genome Assembly v2.0 & Annotation v2.1 (v2.0.a1)	Prunus avium Tieton Genome v2.0 Assembly & Annotation	15758	0
	Pp04_v2.0.a1 : 6323511 - 10206044	chr_4_v2.0 : 9252715 - 14186589
ppptB168	Prunus persica Whole Genome Assembly v2.0 & Annotation v2.1 (v2.0.a1)	Prunus avium Tieton Genome v2.0 Assembly & Annotation	8974	0
	Pp04_v2.0.a1 : 4848924 - 6903278	chr_4_v2.0 : 7036738 - 9528307
ppptB169	Prunus persica Whole Genome Assembly v2.0 & Annotation v2.1 (v2.0.a1)	Prunus avium Tieton Genome v2.0 Assembly & Annotation	8695	0
	Pp04_v2.0.a1 : 14769628 - 20320369	chr_4_v2.0 : 20653448 - 25926845
ppptB170	Prunus persica Whole Genome Assembly v2.0 & Annotation v2.1 (v2.0.a1)	Prunus avium Tieton Genome v2.0 Assembly & Annotation	492	6.8e-20
	Pp04_v2.0.a1 : 3144326 - 3256390	chr_4_v2.0 : 4335915 - 4444928
ppptB171	Prunus persica Whole Genome Assembly v2.0 & Annotation v2.1 (v2.0.a1)	Prunus avium Tieton Genome v2.0 Assembly & Annotation	378	8e-16
	Pp04_v2.0.a1 : 8803185 - 8867489	chr_4_v2.0 : 12329086 - 12513694
ppptB172	Prunus persica Whole Genome Assembly v2.0 & Annotation v2.1 (v2.0.a1)	Prunus avium Tieton Genome v2.0 Assembly & Annotation	344	3.5e-12
	Pp04_v2.0.a1 : 1802277 - 1850712	chr_4_v2.0 : 2279290 - 2357478
ppptB173	Prunus persica Whole Genome Assembly v2.0 & Annotation v2.1 (v2.0.a1)	Prunus avium Tieton Genome v2.0 Assembly & Annotation	275	2.9e-14
	Pp04_v2.0.a1 : 8074920 - 8302100	chr_4_v2.0 : 11175915 - 11921135
ppptB174	Prunus persica Whole Genome Assembly v2.0 & Annotation v2.1 (v2.0.a1)	Prunus avium Tieton Genome v2.0 Assembly & Annotation	250	1.5e-10
	Pp04_v2.0.a1 : 10978451 - 11803032	chr_4_v2.0 : 15969896 - 17041101
ppptB175	Prunus persica Whole Genome Assembly v2.0 & Annotation v2.1 (v2.0.a1)	Prunus avium Tieton Genome v2.0 Assembly & Annotation	5333	0
	Pp04_v2.0.a1 : 21416820 - 25446850	chr_4_v2.0 : 25952400 - 29956033
ppptB176	Prunus persica Whole Genome Assembly v2.0 & Annotation v2.1 (v2.0.a1)	Prunus avium Tieton Genome v2.0 Assembly & Annotation	2381	7.7e-215
	Pp04_v2.0.a1 : 797310 - 2293658	chr_4_v2.0 : 15550173 - 18769861
ppptB177	Prunus persica Whole Genome Assembly v2.0 & Annotation v2.1 (v2.0.a1)	Prunus avium Tieton Genome v2.0 Assembly & Annotation	1038	1.6e-77
	Pp04_v2.0.a1 : 10441976 - 11607418	chr_4_v2.0 : 1989205 - 3301583
ppptB186	Prunus persica Whole Genome Assembly v2.0 & Annotation v2.1 (v2.0.a1)	Prunus avium Tieton Genome v2.0 Assembly & Annotation	272	1.4e-11
	Pp04_v2.0.a1 : 3749080 - 4114443	chr_4_v2.0 : 11948922 - 12452360
ppptB178	Prunus persica Whole Genome Assembly v2.0 & Annotation v2.1 (v2.0.a1)	Prunus avium Tieton Genome v2.0 Assembly & Annotation	871	6.8e-55
	Pp04_v2.0.a1 : 12730322 - 13765117	chr_4_v2.0 : 964957 - 1424643
ppptB179	Prunus persica Whole Genome Assembly v2.0 & Annotation v2.1 (v2.0.a1)	Prunus avium Tieton Genome v2.0 Assembly & Annotation	444	1.1e-24
	Pp04_v2.0.a1 : 9547353 - 10261327	chr_4_v2.0 : 3438797 - 3855030
ppptB180	Prunus persica Whole Genome Assembly v2.0 & Annotation v2.1 (v2.0.a1)	Prunus avium Tieton Genome v2.0 Assembly & Annotation	439	2.4e-23
	Pp04_v2.0.a1 : 3209591 - 3556036	chr_4_v2.0 : 12577243 - 13225364
ppptB181	Prunus persica Whole Genome Assembly v2.0 & Annotation v2.1 (v2.0.a1)	Prunus avium Tieton Genome v2.0 Assembly & Annotation	378	5e-17
	Pp04_v2.0.a1 : 8868789 - 9267220	chr_4_v2.0 : 4394707 - 4878104
ppptB182	Prunus persica Whole Genome Assembly v2.0 & Annotation v2.1 (v2.0.a1)	Prunus avium Tieton Genome v2.0 Assembly & Annotation	375	9.4e-19
	Pp04_v2.0.a1 : 2612349 - 2909054	chr_4_v2.0 : 14278648 - 14834602
ppptB183	Prunus persica Whole Genome Assembly v2.0 & Annotation v2.1 (v2.0.a1)	Prunus avium Tieton Genome v2.0 Assembly & Annotation	293	2e-14
	Pp04_v2.0.a1 : 6597102 - 7314084	chr_4_v2.0 : 8357283 - 9256557
ppptB184	Prunus persica Whole Genome Assembly v2.0 & Annotation v2.1 (v2.0.a1)	Prunus avium Tieton Genome v2.0 Assembly & Annotation	288	2.7e-13
	Pp04_v2.0.a1 : 6072158 - 6522700	chr_4_v2.0 : 10081192 - 10577012
ppptB185	Prunus persica Whole Genome Assembly v2.0 & Annotation v2.1 (v2.0.a1)	Prunus avium Tieton Genome v2.0 Assembly & Annotation	273	3.1e-08
	Pp04_v2.0.a1 : 7790646 - 8156481	chr_4_v2.0 : 11390626 - 11726772

## Sheet: S4
Table S4: Genes present on Chr 4 syntenic block (ppptB166) between peach_v2 and sweet cherry Tieton v2 genomes
Block ppptB166
Location A	Pp04_v2.0.a1 : 9646541 - 15227666
Location B	chr_4_v2.0 : 14183630 - 20593753
Gene A	Gene B	e-value
Prupe.4G166300.1	FUN_033721-T1	2e-49
Prupe.4G166400.1	FUN_033722-T1	5e-178
NA	FUN_033723-T1	NA
Prupe.4G166500.1	FUN_033724-T1	0
Prupe.4G166600.1	FUN_033725-T1	0
Prupe.4G166700.1	NA	NA
NA	FUN_033727-T1	NA
Prupe.4G166800.1	FUN_033730-T1	0
Prupe.4G166900.1	NA	NA
Prupe.4G167000.1	NA	NA
NA	FUN_033732-T1	NA
Prupe.4G167100.1	FUN_033733-T1	0
Prupe.4G167200.1	FUN_033734-T1	3e-109
Prupe.4G167300.1	FUN_033735-T1	3e-112
Prupe.4G167400.1	FUN_033737-T1	2e-125
Prupe.4G167600.1	FUN_033738-T1	0
Prupe.4G167700.1	FUN_033739-T1	0
Prupe.4G167800.1	FUN_033740-T1	0
Prupe.4G167900.1	NA	NA
NA	FUN_033741-T1	NA
Prupe.4G168000.1	FUN_033742-T1	0
Prupe.4G168100.1	FUN_033743-T1	0
Prupe.4G168200.1	FUN_033745-T1	0
Prupe.4G168300.1	NA	NA
Prupe.4G168400.1	NA	NA
Prupe.4G168500.1	NA	NA
Prupe.4G168700.1	NA	NA
Prupe.4G168800.1	FUN_033746-T1	8e-147
Prupe.4G168900.1	NA	NA
Prupe.4G169000.1	NA	NA
Prupe.4G169100.1	NA	NA
Prupe.4G169200.1	NA	NA
NA	FUN_033748-T1	NA
Prupe.4G169300.1	FUN_033750-T1	0
Prupe.4G169500.1	NA	NA
Prupe.4G169600.1	NA	NA
Prupe.4G169700.1	NA	NA
Prupe.4G169800.1	NA	NA
Prupe.4G169900.1	NA	NA
NA	FUN_033753-T1	NA
NA	FUN_033760-T1	NA
NA	FUN_033761-T1	NA
NA	FUN_033762-T1	NA
NA	FUN_033767-T1	NA
NA	FUN_033770-T1	NA
NA	FUN_033771-T2	NA
NA	FUN_033772-T1	NA
NA	FUN_033774-T1	NA
Prupe.4G170000.1	FUN_033776-T1	1e-62
Prupe.4G170100.1	FUN_033777-T1	0
Prupe.4G170200.1	FUN_033778-T1	0
Prupe.4G170300.1	FUN_033779-T1	0
Prupe.4G170400.1	FUN_033780-T1	0
Prupe.4G170500.1	FUN_033781-T1	0
Prupe.4G170600.1	FUN_033782-T1	0
Prupe.4G170700.1	FUN_033783-T1	0
Prupe.4G170900.1	FUN_033784-T1	4e-28
Prupe.4G171000.1	FUN_033786-T1	0
Prupe.4G171100.1	FUN_033788-T1	0
Prupe.4G171200.1	FUN_033790-T1	3e-160
Prupe.4G171300.1	FUN_033791-T1	0
Prupe.4G171400.1	NA	NA
NA	FUN_033792-T1	NA
Prupe.4G171500.1	FUN_033793-T1	2e-86
Prupe.4G171600.1	NA	NA
NA	FUN_033795-T1	NA
NA	FUN_033796-T1	NA
Prupe.4G171700.1	FUN_033801-T1	0
Prupe.4G171800.1	NA	NA
Prupe.4G171900.1	NA	NA
NA	FUN_033802-T1	NA
NA	FUN_033803-T1	NA
Prupe.4G172000.1	FUN_033804-T1	0
Prupe.4G172100.1	FUN_033805-T1	0
Prupe.4G172200.1	FUN_033806-T1	0
Prupe.4G172300.1	FUN_033807-T1	6e-161
Prupe.4G172400.1	FUN_040276-T1	0
Prupe.4G172600.1	FUN_040277-T1	2e-107
Prupe.4G172700.1	FUN_033808-T1	0
Prupe.4G172800.1	NA	NA
Prupe.4G172900.1	FUN_033809-T1	0
Prupe.4G173000.1	FUN_033810-T1	0
Prupe.4G173100.1	FUN_033811-T1	5e-78
Prupe.4G173200.1	FUN_033812-T1	0
Prupe.4G173300.1	FUN_033813-T1	9e-165
Prupe.4G173400.1	FUN_033814-T1	0
Prupe.4G173500.1	FUN_033815-T1	0
Prupe.4G173600.1	FUN_033816-T1	0
Prupe.4G173700.1	NA	NA
NA	FUN_033817-T1	NA
NA	FUN_033819-T1	NA
Prupe.4G173800.1	FUN_033820-T1	0
Prupe.4G173900.1	FUN_033821-T1	0
Prupe.4G174000.1	FUN_033822-T1	2e-156
NA	FUN_033823-T1	NA
Prupe.4G174100.1	FUN_033824-T1	2e-116
Prupe.4G174200.1	FUN_033825-T1	1e-43
Prupe.4G174300.1	FUN_033826-T1	0
Prupe.4G174400.1	FUN_033827-T1	0
Prupe.4G174500.1	NA	NA
Prupe.4G174600.1	FUN_033832-T1	0
Prupe.4G174700.1	NA	NA
Prupe.4G174800.1	NA	NA
Prupe.4G174900.1	NA	NA
Prupe.4G175000.1	FUN_033832-T2	0
Prupe.4G175100.1	NA	NA
Prupe.4G175200.1	NA	NA
Prupe.4G175300.1	NA	NA
NA	FUN_033833-T1	NA
NA	FUN_033835-T1	NA
NA	FUN_033836-T1	NA
Prupe.4G175400.1	FUN_033837-T1	1e-57
Prupe.4G175500.1	NA	NA
NA	FUN_033839-T1	NA
NA	FUN_033841-T1	NA
NA	FUN_033843-T1	NA
Prupe.4G175600.1	FUN_033844-T1	0
Prupe.4G175700.1	NA	NA
NA	FUN_033847-T1	NA
NA	FUN_033851-T1	NA
NA	FUN_033852-T1	NA
NA	FUN_033853-T1	NA
NA	FUN_033854-T1	NA
NA	FUN_033855-T1	NA
Prupe.4G175800.1	FUN_033856-T1	0
Prupe.4G175900.1	FUN_033857-T1	0
Prupe.4G176000.1	FUN_033858-T1	8e-136
Prupe.4G176100.1	FUN_033860-T1	0
Prupe.4G176200.1	FUN_033861-T1	8e-159
Prupe.4G176300.1	FUN_033867-T1	7e-93
Prupe.4G176400.1	FUN_033868-T1	0
Prupe.4G176500.1	FUN_033869-T1	0
NA	FUN_033869-T2	NA
Prupe.4G176600.1	FUN_033870-T1	3e-170
Prupe.4G176700.1	FUN_033871-T1	0
Prupe.4G176800.1	NA	NA
Prupe.4G176900.1	FUN_033873-T1	0
NA	FUN_033871-T2	NA
NA	FUN_033873-T3	NA
Prupe.4G177000.1	FUN_033874-T1	8e-172
Prupe.4G177100.1	FUN_033875-T1	0
Prupe.4G177200.1	FUN_033876-T1	6e-114
Prupe.4G177400.1	FUN_033878-T1	0
Prupe.4G177500.1	FUN_033879-T1	2e-169
NA	FUN_033880-T1	NA
NA	FUN_033881-T2	NA
Prupe.4G177700.1	FUN_033882-T1	0
Prupe.4G177800.1	NA	NA
Prupe.4G177900.1	NA	NA
NA	FUN_033883-T1	NA
Prupe.4G178000.1	FUN_033884-T1	3e-150
Prupe.4G178100.1	NA	NA
Prupe.4G178200.1	NA	NA
Prupe.4G178300.1	NA	NA
Prupe.4G178400.1	FUN_033885-T1	2e-81
Prupe.4G178500.1	NA	NA
NA	FUN_033887-T1	NA
NA	FUN_033888-T1	NA
NA	FUN_033890-T2	NA
NA	FUN_033891-T2	NA
Prupe.4G178600.1	FUN_033894-T1	2e-122
Prupe.4G178700.1	NA	NA
Prupe.4G178800.1	NA	NA
Prupe.4G178900.1	NA	NA
NA	FUN_033895-T1	NA
Prupe.4G179000.1	FUN_033896-T1	0
Prupe.4G179100.1	FUN_033897-T1	5e-144
Prupe.4G179200.1	NA	NA
Prupe.4G179300.1	NA	NA
NA	FUN_033898-T1	NA
NA	FUN_033899-T1	NA
Prupe.4G179400.1	FUN_033902-T1	0
Prupe.4G179500.1	FUN_033903-T1	0
Prupe.4G179600.1	FUN_033904-T1	0
NA	FUN_033904-T2	NA
Prupe.4G179800.1	FUN_033905-T1	3e-127
Prupe.4G179900.1	FUN_033906-T1	0
Prupe.4G180000.1	FUN_033907-T1	0
Prupe.4G180100.1	NA	NA
Prupe.4G180200.1	FUN_033909-T1	0
Prupe.4G180300.1	NA	NA
Prupe.4G180400.1	NA	NA
Prupe.4G180500.1	FUN_033910-T1	0
Prupe.4G180600.1	FUN_033911-T1	0
Prupe.4G180700.1	FUN_033912-T1	0
Prupe.4G180800.1	NA	NA
Prupe.4G180900.1	FUN_033913-T1	0
Prupe.4G181000.1	FUN_033914-T1	6e-173
Prupe.4G181100.1	FUN_033915-T1	0
Prupe.4G181200.1	FUN_033916-T1	0
NA	FUN_033916-T2	NA
Prupe.4G181300.1	FUN_033917-T1	6e-43
Prupe.4G181600.1	FUN_033920-T1	0
NA	FUN_033921-T1	NA
Prupe.4G181700.1	FUN_033922-T1	0
Prupe.4G181800.1	NA	NA
Prupe.4G181900.1	NA	NA
Prupe.4G182000.1	NA	NA
NA	FUN_033924-T1	NA
NA	FUN_033926-T1	NA
Prupe.4G182100.1	FUN_033927-T1	3e-123
Prupe.4G182200.1	NA	NA
NA	FUN_033928-T1	NA
Prupe.4G182300.1	FUN_033929-T1	2e-36
Prupe.4G182400.1	NA	NA
Prupe.4G182500.1	NA	NA
Prupe.4G182600.1	FUN_033930-T1	2e-136
Prupe.4G182700.1	NA	NA
Prupe.4G182800.1	NA	NA
NA	FUN_033931-T1	NA
NA	FUN_033932-T1	NA
NA	FUN_033934-T1	NA
Prupe.4G182900.1	FUN_033935-T1	0
Prupe.4G183000.1	FUN_033937-T1	0
Prupe.4G183100.1	FUN_033938-T1	6e-108
Prupe.4G183200.1	FUN_033939-T1	4e-137
Prupe.4G183300.1	FUN_033941-T1	0
Prupe.4G183400.1	NA	NA
Prupe.4G183500.1	FUN_033942-T1	0
Prupe.4G183600.1	FUN_033943-T1	0
Prupe.4G183700.1	FUN_033944-T1	0
Prupe.4G183800.1	NA	NA
Prupe.4G183900.1	FUN_033945-T1	0
Prupe.4G184000.1	FUN_033946-T1	0
Prupe.4G184200.1	NA	NA
NA	FUN_033947-T1	NA
Prupe.4G184400.1	FUN_033948-T1	5e-26
Prupe.4G184500.1	FUN_033949-T1	0
Prupe.4G184600.1	NA	NA
NA	FUN_033951-T1	NA
Prupe.4G184700.1	FUN_033952-T1	0
NA	FUN_033953-T1	NA
NA	FUN_033954-T1	NA
NA	FUN_033955-T1	NA
NA	FUN_033957-T1	NA
Prupe.4G184800.1	FUN_033961-T1	0
Prupe.4G184900.1	FUN_033962-T1	2e-81
Prupe.4G185000.1	NA	NA
NA	FUN_033963-T1	NA
Prupe.4G185100.1	FUN_033964-T1	8e-109
Prupe.4G185200.1	FUN_033965-T1	0
NA	FUN_033965-T2	NA
Prupe.4G185300.1	FUN_033966-T1	0
Prupe.4G185400.1	FUN_033967-T1	0
Prupe.4G185500.1	FUN_033968-T1	0
Prupe.4G185600.1	NA	NA
Prupe.4G185700.1	FUN_033969-T1	0
Prupe.4G185800.1	FUN_033970-T1	0
Prupe.4G185900.1	FUN_033971-T1	1e-132
Prupe.4G186000.1	FUN_033972-T1	0
Prupe.4G186100.1	FUN_033973-T1	0
Prupe.4G186200.1	FUN_033974-T1	1e-138
Prupe.4G186300.1	FUN_033975-T1	0
Prupe.4G186400.1	FUN_033978-T1	0
Prupe.4G186500.1	NA	NA
Prupe.4G186600.1	NA	NA
NA	FUN_033978-T2	NA
NA	FUN_033979-T1	NA
NA	FUN_033980-T1	NA
Prupe.4G186700.1	FUN_033981-T1	0
Prupe.4G186800.1	FUN_033982-T1	0
Prupe.4G186900.1	NA	NA
NA	FUN_033983-T1	NA
Prupe.4G187100.1	FUN_033984-T1	0
Prupe.4G187300.1	FUN_033985-T1	0
Prupe.4G187400.1	FUN_033986-T1	0
Prupe.4G187500.1	FUN_033987-T1	0
Prupe.4G187700.1	FUN_033989-T1	0
Prupe.4G187800.1	FUN_033990-T1	0
Prupe.4G188000.1	FUN_033991-T1	0
Prupe.4G188100.1	NA	NA
Prupe.4G188200.1	FUN_033992-T1	1e-40
Prupe.4G188300.1	NA	NA
Prupe.4G188400.1	NA	NA
Prupe.4G188500.1	NA	NA
NA	FUN_033994-T1	NA
NA	FUN_033995-T1	NA
Prupe.4G188600.1	FUN_033996-T1	0
Prupe.4G188700.1	FUN_033997-T1	4e-176
Prupe.4G188800.1	FUN_033998-T1	0
Prupe.4G188900.1	FUN_040279-T1	0
Prupe.4G189000.1	FUN_034000-T1	0
Prupe.4G189100.1	FUN_034002-T1	3e-59
Prupe.4G189200.1	FUN_034003-T1	4e-86
Prupe.4G189300.1	NA	NA
Prupe.4G189400.1	FUN_034004-T1	6e-61
Prupe.4G189500.1	NA	NA
Prupe.4G189600.1	FUN_034005-T1	2e-55
Prupe.4G189700.1	FUN_034006-T1	0
Prupe.4G189800.1	FUN_034007-T1	0
Prupe.4G189900.1	FUN_034008-T1	0
Prupe.4G190000.1	FUN_034009-T1	4e-76
Prupe.4G190100.1	NA	NA
Prupe.4G190200.1	NA	NA
Prupe.4G190400.1	FUN_034010-T1	0
Prupe.4G190500.1	FUN_034011-T1	0
Prupe.4G190700.1	NA	NA
Prupe.4G190800.1	FUN_034015-T1	2e-120
Prupe.4G191000.1	NA	NA
NA	FUN_034016-T1	NA
NA	FUN_034017-T1	NA
Prupe.4G191100.1	FUN_034024-T1	0
Prupe.4G191200.1	FUN_034026-T1	0
Prupe.4G191300.1	FUN_034027-T1	8e-76
Prupe.4G191400.1	NA	NA
Prupe.4G191500.1	FUN_034029-T1	0
Prupe.4G191600.1	FUN_034030-T1	0
Prupe.4G191700.1	FUN_034031-T1	4e-14
Prupe.4G191800.1	FUN_034032-T1	4e-60
Prupe.4G191900.1	FUN_034033-T1	0
Prupe.4G192000.1	FUN_034034-T1	0
Prupe.4G192100.1	FUN_034035-T1	0
NA	FUN_034035-T2	NA
Prupe.4G192200.1	FUN_034036-T1	0
Prupe.4G192300.1	FUN_034037-T1	0
Prupe.4G192400.1	FUN_034038-T1	0
Prupe.4G192500.1	FUN_034039-T1	0
Prupe.4G192600.1	NA	NA
Prupe.4G192700.1	FUN_034040-T1	5e-138
Prupe.4G192800.1	FUN_034041-T1	5e-67
Prupe.4G192900.1	NA	NA
Prupe.4G193000.1	FUN_034042-T1	0
Prupe.4G193100.1	NA	NA
Prupe.4G193200.1	NA	NA
Prupe.4G193300.1	NA	NA
Prupe.4G193400.1	NA	NA
Prupe.4G193500.1	NA	NA
Prupe.4G193600.1	NA	NA
Prupe.4G193700.1	NA	NA
NA	FUN_034044-T1	NA
NA	FUN_034045-T1	NA
NA	FUN_034047-T1	NA
NA	FUN_034048-T1	NA
Prupe.4G193800.1	FUN_034049-T1	1e-77
Prupe.4G193900.1	FUN_034050-T1	3e-46
Prupe.4G194000.1	FUN_034051-T1	4e-161
Prupe.4G194100.1	NA	NA
Prupe.4G194200.1	NA	NA
Prupe.4G194300.1	NA	NA
Prupe.4G194400.1	NA	NA
Prupe.4G194500.1	NA	NA
Prupe.4G194600.1	NA	NA
Prupe.4G194700.1	NA	NA
Prupe.4G194800.1	NA	NA
NA	FUN_034052-T1	NA
Prupe.4G194900.1	FUN_034054-T1	0
NA	FUN_034056-T1	NA
NA	FUN_034058-T1	NA
NA	FUN_034060-T1	NA
NA	FUN_034062-T1	NA
Prupe.4G195000.1	FUN_034065-T1	0
Prupe.4G195100.1	NA	NA
Prupe.4G195200.1	NA	NA
Prupe.4G195300.1	NA	NA
Prupe.4G195400.1	NA	NA
Prupe.4G195500.1	NA	NA
Prupe.4G195600.1	NA	NA
Prupe.4G195700.1	NA	NA
Prupe.4G195800.1	NA	NA
Prupe.4G195900.1	NA	NA
NA	FUN_034067-T1	NA
Prupe.4G196000.1	FUN_034068-T1	0
Prupe.4G196100.1	NA	NA
Prupe.4G196200.1	NA	NA
NA	FUN_034069-T3	NA
NA	FUN_034075-T1	NA
NA	FUN_034077-T1	NA
Prupe.4G196300.1	FUN_034078-T1	0
Prupe.4G196400.1	NA	NA
NA	FUN_034079-T1	NA
Prupe.4G196500.1	FUN_034080-T1	1e-146
Prupe.4G196600.1	FUN_034081-T1	2e-98
Prupe.4G196700.1	NA	NA
Prupe.4G196900.1	NA	NA
Prupe.4G197000.1	NA	NA
Prupe.4G197100.1	NA	NA
NA	FUN_034082-T1	NA
NA	FUN_034085-T1	NA
Prupe.4G197200.1	FUN_034086-T1	7e-130
Prupe.4G197300.1	FUN_034087-T1	0
Prupe.4G197400.1	FUN_034088-T1	0
Prupe.4G197500.1	FUN_034089-T1	0
NA	FUN_034089-T3	NA
Prupe.4G197600.1	FUN_034090-T1	9e-97
Prupe.4G197800.1	FUN_034091-T1	0
Prupe.4G197900.1	FUN_034099-T1	0
Prupe.4G198000.1	FUN_034100-T1	5e-179
Prupe.4G198100.1	NA	NA
Prupe.4G198200.1	NA	NA
Prupe.4G198300.1	NA	NA
Prupe.4G198400.1	NA	NA
Prupe.4G198500.1	NA	NA
Prupe.4G198600.1	NA	NA
Prupe.4G198700.1	NA	NA
Prupe.4G198800.1	NA	NA
Prupe.4G198900.1	NA	NA
Prupe.4G199000.1	NA	NA
Prupe.4G199100.1	NA	NA
Prupe.4G199200.1	FUN_034101-T1	0
Prupe.4G199300.1	NA	NA
Prupe.4G199400.1	NA	NA
Prupe.4G199500.1	NA	NA
Prupe.4G199600.1	NA	NA
Prupe.4G199700.1	NA	NA
NA	FUN_034105-T1	NA
NA	FUN_034107-T1	NA
Prupe.4G199800.1	FUN_034108-T1	0
Prupe.4G199900.1	NA	NA
Prupe.4G200000.1	NA	NA
Prupe.4G200100.1	NA	NA
NA	FUN_034110-T1	NA
Prupe.4G200200.1	FUN_034111-T1	0
Prupe.4G200300.1	FUN_034113-T1	0
Prupe.4G200400.1	FUN_034114-T1	5e-140
Prupe.4G200500.1	NA	NA
Prupe.4G200600.1	FUN_034115-T1	0
Prupe.4G200700.1	FUN_034116-T1	3e-94
Prupe.4G200900.1	FUN_034117-T1	6e-169
Prupe.4G201000.1	FUN_034118-T1	0
Prupe.4G201100.1	FUN_034119-T1	1e-146
Prupe.4G201200.1	FUN_034121-T1	0
Prupe.4G201300.1	FUN_034122-T1	1e-159
Prupe.4G201400.1	FUN_034123-T1	9e-27
Prupe.4G201500.1	FUN_034124-T1	1e-171
Prupe.4G201600.1	FUN_034125-T1	0
NA	FUN_034125-T2	NA
Prupe.4G201700.1	FUN_034126-T1	0
Prupe.4G201800.1	FUN_034131-T1	0
Prupe.4G201900.1	FUN_034132-T1	0
Prupe.4G202100.1	FUN_034133-T1	0
Prupe.4G202200.1	FUN_034134-T1	0
Prupe.4G202300.1	FUN_034137-T1	0
NA	FUN_034133-T2	NA
NA	FUN_034134-T2	NA
NA	FUN_034137-T2	NA
Prupe.4G202500.1	FUN_034138-T1	3e-156
NA	FUN_034139-T1	NA
Prupe.4G202600.1	FUN_034140-T1	3e-145
Prupe.4G202700.1	NA	NA
Prupe.4G202800.1	NA	NA
Prupe.4G202900.1	NA	NA
Prupe.4G203100.1	NA	NA
Prupe.4G203300.1	NA	NA
Prupe.4G203400.1	NA	NA
Prupe.4G203500.1	NA	NA
Prupe.4G203600.1	NA	NA
NA	FUN_034141-T1	NA
NA	FUN_034142-T1	NA
NA	FUN_034143-T1	NA
Prupe.4G203700.1	FUN_034145-T1	0
Prupe.4G203800.1	NA	NA
Prupe.4G203900.1	NA	NA
Prupe.4G204100.1	NA	NA
Prupe.4G204200.1	NA	NA
NA	FUN_034146-T1	NA
NA	FUN_034147-T1	NA
NA	FUN_034148-T1	NA
Prupe.4G204300.1	FUN_034149-T1	0
Prupe.4G204400.1	FUN_034150-T1	3e-132
Prupe.4G204500.1	FUN_034151-T1	1e-43
Prupe.4G204600.1	FUN_034152-T1	0
Prupe.4G204700.1	FUN_034153-T1	9e-138
Prupe.4G204800.1	FUN_034154-T1	2e-92
Prupe.4G204900.1	NA	NA
Prupe.4G205000.1	FUN_034155-T1	3e-81
NA	FUN_034156-T1	NA
NA	FUN_034157-T1	NA
Prupe.4G205100.1	FUN_034158-T1	0
Prupe.4G205200.1	FUN_034159-T1	0
Prupe.4G205300.1	NA	NA
Prupe.4G205400.1	FUN_034160-T1	0
Prupe.4G205500.1	NA	NA
NA	FUN_034161-T1	NA
Prupe.4G205600.1	FUN_034162-T1	0
Prupe.4G205700.1	FUN_034163-T1	0
Prupe.4G205800.1	FUN_034165-T1	4e-128
Prupe.4G205900.1	FUN_034166-T1	0
Prupe.4G206000.1	NA	NA
Prupe.4G206100.1	NA	NA
Prupe.4G206200.1	FUN_034169-T1	0
Prupe.4G206300.1	NA	NA
Prupe.4G206400.1	NA	NA
Prupe.4G206600.1	NA	NA
Prupe.4G206700.1	NA	NA
Prupe.4G206800.1	NA	NA
Prupe.4G206900.1	NA	NA
Prupe.4G207000.1	NA	NA
NA	FUN_034167-T1	NA
NA	FUN_034169-T3	NA
NA	FUN_034172-T1	NA
NA	FUN_034173-T1	NA
NA	FUN_034175-T1	NA
NA	FUN_034177-T1	NA
NA	FUN_034180-T1	NA
NA	FUN_034181-T1	NA
Prupe.4G207100.1	FUN_034182-T1	5e-92
Prupe.4G207200.1	NA	NA
Prupe.4G207300.1	NA	NA
Prupe.4G207400.1	NA	NA
Prupe.4G207500.1	NA	NA
NA	FUN_034183-T1	NA
Prupe.4G207600.1	FUN_034184-T1	0
Prupe.4G207700.1	NA	NA
Prupe.4G207800.1	FUN_034185-T1	0
Prupe.4G207900.1	FUN_034187-T1	0
Prupe.4G208000.1	FUN_034188-T1	0
Prupe.4G208100.1	FUN_034189-T1	0
Prupe.4G208200.1	NA	NA
Prupe.4G208300.1	NA	NA
NA	FUN_034190-T1	NA
NA	FUN_034191-T1	NA
Prupe.4G208400.1	FUN_034194-T1	0
Prupe.4G208500.1	FUN_034195-T1	0
Prupe.4G208600.1	FUN_034196-T1	0
NA	FUN_034196-T4	NA
Prupe.4G208700.1	FUN_034197-T1	2e-134
Prupe.4G208800.1	NA	NA
Prupe.4G208900.1	NA	NA
NA	FUN_034198-T1	NA
Prupe.4G209000.1	FUN_034200-T1	1e-124
Prupe.4G209200.1	FUN_034201-T1	5e-119
Prupe.4G209300.1	NA	NA
Prupe.4G209400.1	FUN_034202-T1	0
Prupe.4G209500.1	FUN_034203-T1	0
Prupe.4G209600.1	FUN_034204-T1	0
Prupe.4G209700.1	FUN_034206-T1	0
Prupe.4G209800.1	NA	NA
NA	FUN_034207-T1	NA
NA	FUN_034208-T1	NA
NA	FUN_040280-T1	NA
NA	FUN_040281-T1	NA
Prupe.4G209900.1	FUN_034209-T1	0
Prupe.4G210000.1	FUN_034210-T1	4e-108
Prupe.4G210100.1	FUN_034211-T1	0
Prupe.4G210200.1	FUN_034212-T1	1e-98
Prupe.4G210300.1	FUN_034213-T1	0
Prupe.4G210400.1	FUN_034215-T1	0
Prupe.4G210500.1	FUN_034216-T1	5e-139
Prupe.4G210600.1	NA	NA
Prupe.4G210700.1	FUN_034217-T1	0
Prupe.4G210800.1	NA	NA
NA	FUN_034218-T1	NA
Prupe.4G210900.1	FUN_034219-T1	0
Prupe.4G211000.1	NA	NA
Prupe.4G211100.1	FUN_034220-T1	0
Prupe.4G211200.1	FUN_034221-T1	9e-81
Prupe.4G211300.1	FUN_034222-T1	0
Prupe.4G211400.1	FUN_034223-T1	0
Prupe.4G211500.1	FUN_040282-T1	0
Prupe.4G211600.1	FUN_034224-T1	0
Prupe.4G211700.1	FUN_034225-T1	0
Prupe.4G211900.1	FUN_034226-T1	0
Prupe.4G212100.1	FUN_034228-T1	0
Prupe.4G212200.1	FUN_034229-T1	0
Prupe.4G212300.1	FUN_034230-T1	0
Prupe.4G212400.1	FUN_034231-T1	3e-81
Prupe.4G212500.1	FUN_034232-T1	0
Prupe.4G212600.1	NA	NA
NA	FUN_034233-T1	NA
Prupe.4G212700.1	FUN_034234-T1	2e-155
Prupe.4G212800.1	FUN_034235-T1	0
Prupe.4G212900.1	NA	NA
Prupe.4G213000.1	NA	NA
Prupe.4G213100.1	NA	NA
NA	FUN_034236-T1	NA
NA	FUN_034237-T1	NA
Prupe.4G213200.1	FUN_034238-T1	0
Prupe.4G213300.1	NA	NA
Prupe.4G213400.1	NA	NA
NA	FUN_034242-T1	NA
Prupe.4G213500.1	FUN_034243-T1	5e-136
Prupe.4G213600.1	FUN_034244-T1	9e-68
Prupe.4G213700.1	FUN_034245-T1	0
Prupe.4G213800.1	FUN_034246-T1	0
NA	FUN_034246-T2	NA
Prupe.4G213900.1	FUN_034247-T1	1e-78
Prupe.4G214200.1	FUN_034248-T1	0
Prupe.4G214300.1	FUN_034249-T1	0
NA	FUN_034250-T1	NA
Prupe.4G214500.1	FUN_034251-T1	0
Prupe.4G214600.1	FUN_034252-T1	0
Prupe.4G214700.1	FUN_034253-T1	2e-104
NA	FUN_034254-T1	NA
NA	FUN_034261-T1	NA
Prupe.4G214800.1	FUN_034262-T1	0
Prupe.4G214900.1	FUN_040283-T1	1e-163
Prupe.4G215000.1	FUN_034263-T1	0
Prupe.4G215100.1	FUN_034264-T1	0
Prupe.4G215200.1	NA	NA
Prupe.4G215300.1	FUN_034265-T1	5e-83
NA	FUN_034266-T1	NA
NA	FUN_034267-T1	NA
NA	FUN_034270-T2	NA
NA	FUN_034277-T1	NA
NA	FUN_034278-T2	NA
NA	FUN_034279-T1	NA
Prupe.4G215500.1	FUN_034282-T1	0
Prupe.4G215600.1	NA	NA
NA	FUN_034283-T1	NA
NA	FUN_034284-T1	NA
NA	FUN_040284-T1	NA
Prupe.4G215800.1	FUN_034285-T1	0
NA	FUN_034287-T1	NA
Prupe.4G215900.1	FUN_034288-T1	0
Prupe.4G216000.1	FUN_034289-T1	2e-97
Prupe.4G216100.1	FUN_034290-T1	0
Prupe.4G216200.1	FUN_034291-T1	0
Prupe.4G216300.1	NA	NA
Prupe.4G216400.1	NA	NA
NA	FUN_034292-T1	NA
NA	FUN_034297-T1	NA
Prupe.4G216500.1	FUN_034298-T1	1e-41
NA	FUN_034299-T1	NA
NA	FUN_034300-T1	NA
NA	FUN_034301-T1	NA
NA	FUN_034302-T1	NA
Prupe.4G216600.1	FUN_034303-T1	0
Prupe.4G216800.1	FUN_034304-T1	3e-11
Prupe.4G216900.1	FUN_034305-T1	0
Prupe.4G217000.1	FUN_034306-T1	1e-77
Prupe.4G217100.1	FUN_034307-T1	0
Prupe.4G217200.1	FUN_034308-T1	0
Prupe.4G217500.1	FUN_034309-T1	2e-104
Prupe.4G217600.1	FUN_034310-T1	0
Prupe.4G217700.1	FUN_034311-T1	0
Prupe.4G217800.1	NA	NA
NA	FUN_034311-T2	NA
Prupe.4G217900.1	FUN_034313-T1	0
Prupe.4G218000.1	FUN_034314-T1	0
Prupe.4G218100.1	FUN_034315-T1	0
Prupe.4G218200.1	NA	NA
Prupe.4G218300.1	FUN_034316-T1	2e-87
Prupe.4G218400.1	NA	NA
Prupe.4G218500.1	NA	NA
Prupe.4G218600.1	NA	NA
Prupe.4G218700.1	FUN_034317-T1	0
Prupe.4G218800.1	FUN_034318-T1	0
Prupe.4G218900.1	FUN_034319-T1	0
Prupe.4G219000.1	FUN_034321-T1	0
NA	FUN_034321-T2	NA
Prupe.4G219100.1	FUN_034322-T1	0
Prupe.4G219200.1	FUN_034323-T1	0
Prupe.4G219300.1	NA	NA
Prupe.4G219400.1	NA	NA
Prupe.4G219500.1	NA	NA
Prupe.4G219600.1	NA	NA
Prupe.4G219700.1	NA	NA
NA	FUN_034324-T1	NA
NA	FUN_034325-T1	NA
NA	FUN_034326-T1	NA
NA	FUN_034327-T1	NA
NA	FUN_034328-T1	NA
Prupe.4G219800.1	FUN_034329-T1	0
Prupe.4G219900.1	NA	NA
NA	FUN_034330-T1	NA
Prupe.4G220000.1	FUN_034331-T1	3e-20
Prupe.4G220100.1	NA	NA
NA	FUN_034332-T1	NA
Prupe.4G220200.1	FUN_034335-T1	1e-118
Prupe.4G220300.1	NA	NA
Prupe.4G220400.1	FUN_034336-T1	0
Prupe.4G220500.1	FUN_034337-T1	0
Prupe.4G220600.1	FUN_034338-T1	2e-121
Prupe.4G220800.1	FUN_034339-T1	0
Prupe.4G221000.1	FUN_034340-T1	3e-168
Prupe.4G221100.1	FUN_034341-T1	0
Prupe.4G221200.1	FUN_034342-T1	0
Prupe.4G221300.1	NA	NA
Prupe.4G221400.1	NA	NA
Prupe.4G221500.1	NA	NA
Prupe.4G221600.1	FUN_034346-T1	5e-71
Prupe.4G221700.1	FUN_034347-T1	0
Prupe.4G221800.1	FUN_034348-T1	1e-70
Prupe.4G221900.1	NA	NA
Prupe.4G222000.1	NA	NA
NA	FUN_034349-T1	NA
NA	FUN_034350-T1	NA
Prupe.4G222100.1	FUN_034351-T1	0
Prupe.4G222200.1	FUN_034352-T1	0
Prupe.4G222300.1	FUN_034353-T1	3e-165
NA	FUN_034354-T1	NA
Prupe.4G222500.1	FUN_034355-T1	0
Prupe.4G222600.1	NA	NA
Prupe.4G222700.1	FUN_034356-T1	0
Prupe.4G222800.1	FUN_034357-T1	4e-69
Prupe.4G222900.1	FUN_034358-T1	0
Prupe.4G223000.1	FUN_034359-T1	0
Prupe.4G223100.1	FUN_034362-T1	1e-128
Prupe.4G223200.1	FUN_034363-T1	0
Prupe.4G223300.1	FUN_040285-T1	0
Prupe.4G223400.1	FUN_034364-T1	2e-47
NA	FUN_040285-T2	NA
NA	FUN_034364-T2	NA
NA	FUN_034366-T1	NA
Prupe.4G223500.1	FUN_034372-T1	0
Prupe.4G223700.1	FUN_034373-T1	0
Prupe.4G223800.1	FUN_034375-T1	2e-88
Prupe.4G223900.1	NA	NA
Prupe.4G224000.1	FUN_034379-T1	0
Prupe.4G224100.1	FUN_034381-T1	0
NA	FUN_034375-T2	NA
NA	FUN_034376-T1	NA
NA	FUN_034377-T1	NA
NA	FUN_034379-T2	NA
NA	FUN_034380-T1	NA
NA	FUN_034381-T2	NA
NA	FUN_034382-T1	NA
Prupe.4G224400.1	FUN_034383-T1	0
Prupe.4G224500.1	NA	NA
NA	FUN_034386-T1	NA
Prupe.4G224600.1	FUN_034388-T1	0
Prupe.4G224700.1	FUN_034389-T1	7e-68
Prupe.4G224800.1	FUN_034390-T1	1e-165
Prupe.4G224900.1	FUN_040286-T1	0
Prupe.4G225000.1	FUN_034391-T1	0
Prupe.4G225200.1	NA	NA
NA	FUN_034392-T2	NA
Prupe.4G225300.1	FUN_034397-T1	1e-11
Prupe.4G225500.1	NA	NA
Prupe.4G225600.1	NA	NA
Prupe.4G225700.1	NA	NA
NA	FUN_034398-T1	NA
NA	FUN_034399-T1	NA
Prupe.4G225800.1	FUN_034400-T1	9e-53
Prupe.4G226000.1	NA	NA
Prupe.4G226100.1	NA	NA
Prupe.4G226200.1	NA	NA
Prupe.4G226400.1	NA	NA
Prupe.4G226600.1	NA	NA
NA	FUN_034402-T1	NA
NA	FUN_034403-T1	NA
NA	FUN_034407-T1	NA
NA	FUN_034410-T1	NA
Prupe.4G226700.1	FUN_034411-T1	1e-49
Prupe.4G226800.1	NA	NA
NA	FUN_034412-T1	NA
Prupe.4G226900.1	FUN_034414-T1	3e-133
Prupe.4G227000.1	NA	NA
Prupe.4G227100.1	NA	NA
NA	FUN_034416-T1	NA
NA	FUN_034417-T1	NA
NA	FUN_034419-T1	NA
Prupe.4G227200.1	FUN_034421-T1	4e-116
Prupe.4G227300.1	NA	NA
Prupe.4G227400.1	NA	NA
NA	FUN_034422-T1	NA
Prupe.4G227500.1	FUN_034423-T1	0
Prupe.4G227600.1	NA	NA
Prupe.4G227700.1	NA	NA
Prupe.4G227800.1	NA	NA
NA	FUN_034425-T1	NA
NA	FUN_034427-T1	NA
NA	FUN_034428-T1	NA
Prupe.4G227900.1	FUN_034429-T1	0
NA	FUN_034437-T1	NA
Prupe.4G228000.1	FUN_034439-T1	0
Prupe.4G228100.1	FUN_034440-T1	4e-72
Prupe.4G228200.1	NA	NA
Prupe.4G228300.1	NA	NA
Prupe.4G228400.1	FUN_034441-T1	0
Prupe.4G228600.1	NA	NA
Prupe.4G228700.1	FUN_034453-T1	3e-149
Prupe.4G228800.1	NA	NA
Prupe.4G228900.1	NA	NA
Prupe.4G229000.1	NA	NA
Prupe.4G229100.1	NA	NA
Prupe.4G229200.1	NA	NA
Prupe.4G229300.1	NA	NA
Prupe.4G229500.1	NA	NA
Prupe.4G229600.1	NA	NA
Prupe.4G229700.1	FUN_034460-T1	0
Prupe.4G229800.1	FUN_034462-T1	0
NA	FUN_034463-T1	NA
Prupe.4G230000.1	FUN_034464-T1	0
Prupe.4G230100.1	FUN_034465-T1	0
NA	FUN_034465-T2	NA
Prupe.4G230200.1	FUN_034466-T1	1e-164
Prupe.4G230300.1	FUN_034467-T1	9e-23
Prupe.4G230400.1	FUN_034468-T1	0
Prupe.4G230500.1	NA	NA
NA	FUN_034469-T1	NA
Prupe.4G230600.1	FUN_034470-T1	0
Prupe.4G230700.1	FUN_034471-T1	0
NA	FUN_034472-T1	NA
NA	FUN_034473-T1	NA
NA	FUN_034474-T1	NA
Prupe.4G230900.1	FUN_034475-T1	0
Prupe.4G231000.1	NA	NA
NA	FUN_034478-T1	NA
Prupe.4G231100.1	FUN_034479-T1	0
Prupe.4G231200.1	NA	NA
Prupe.4G231300.1	FUN_034480-T1	9e-143
Prupe.4G231400.1	FUN_034482-T1	5e-70
Prupe.4G231600.1	FUN_034483-T1	0
Prupe.4G231700.1	FUN_034484-T1	0
Prupe.4G231800.1	FUN_034485-T1	0
Prupe.4G231900.1	FUN_034486-T1	0
Prupe.4G232000.1	FUN_034487-T1	0
Prupe.4G232100.1	FUN_034488-T1	0
Prupe.4G232200.1	NA	NA
Prupe.4G232400.1	NA	NA
NA	FUN_034489-T1	NA
NA	FUN_034490-T1	NA
Prupe.4G232500.1	FUN_034491-T1	0
Prupe.4G232600.1	FUN_034492-T1	0
Prupe.4G232700.1	FUN_034493-T1	0
Prupe.4G232800.1	NA	NA
Prupe.4G232900.1	NA	NA
Prupe.4G233000.1	FUN_034496-T1	0
Prupe.4G233100.1	NA	NA
Prupe.4G233200.1	NA	NA
Prupe.4G233300.1	NA	NA
Prupe.4G233400.1	NA	NA
Prupe.4G233600.1	NA	NA
Prupe.4G233700.1	NA	NA
Prupe.4G233800.1	NA	NA
Prupe.4G233900.1	FUN_034508-T1	8e-86
Prupe.4G234000.1	NA	NA
NA	FUN_034516-T1	NA
Prupe.4G234100.1	FUN_034518-T1	5e-71
Prupe.4G234200.1	NA	NA
Prupe.4G234300.1	NA	NA
Prupe.4G234400.1	NA	NA
Prupe.4G234500.1	NA	NA
NA	FUN_034519-T1	NA
Prupe.4G234600.1	FUN_034520-T1	0
Prupe.4G234700.1	FUN_034521-T1	3e-25
Prupe.4G234800.1	NA	NA
NA	FUN_040287-T1	NA
NA	FUN_034523-T1	NA
Prupe.4G234900.1	FUN_034524-T1	1e-88
Prupe.4G235000.1	FUN_034525-T1	0
NA	FUN_034529-T1	NA
Prupe.4G235100.1	FUN_034530-T1	0
Prupe.4G235200.1	NA	NA
Prupe.4G235300.1	NA	NA
NA	FUN_034535-T1	NA
Prupe.4G235400.1	FUN_034536-T1	4e-20

## Sheet: S5
Table S5: Syntenic blocks on Chr4 between sweet cherry Tieton v2 and almond Lauranne v2 genomes
Block	Genome1 (location)	Genome2 (location)	score	evalue
pdlptB120	Prunus dulcis Lauranne Genome v1.0	Prunus avium Tieton Genome v2.0 Assembly & Annotation	1334	5.8e-106
	Pd04_v1.0 : 178735 - 1994458	chr_3_v2.0 : 27907845 - 30754372
pdlptB121	Prunus dulcis Lauranne Genome v1.0	Prunus avium Tieton Genome v2.0 Assembly & Annotation	425	1.6e-22
	Pd04_v1.0 : 3539203 - 4040936	chr_3_v2.0 : 24890133 - 25824412
pdlptB122	Prunus dulcis Lauranne Genome v1.0	Prunus avium Tieton Genome v2.0 Assembly & Annotation	377	1.5e-15
	Pd04_v1.0 : 13505941 - 13855533	chr_3_v2.0 : 29198579 - 29414344
pdlptB123	Prunus dulcis Lauranne Genome v1.0	Prunus avium Tieton Genome v2.0 Assembly & Annotation	341	5.6e-15
	Pd04_v1.0 : 3032610 - 3398653	chr_3_v2.0 : 16172748 - 17472634
pdlptB124	Prunus dulcis Lauranne Genome v1.0	Prunus avium Tieton Genome v2.0 Assembly & Annotation	288	1.3e-13
	Pd04_v1.0 : 2135581 - 2531584	chr_3_v2.0 : 20438212 - 21675988
pdlptB125	Prunus dulcis Lauranne Genome v1.0	Prunus avium Tieton Genome v2.0 Assembly & Annotation	270	6.8e-09
	Pd04_v1.0 : 6147064 - 6495014	chr_3_v2.0 : 26531749 - 26955203
pdlptB126	Prunus dulcis Lauranne Genome v1.0	Prunus avium Tieton Genome v2.0 Assembly & Annotation	266	4.9e-11
	Pd04_v1.0 : 13960765 - 14832281	chr_3_v2.0 : 28110112 - 28923525
pdlptB127	Prunus dulcis Lauranne Genome v1.0	Prunus avium Tieton Genome v2.0 Assembly & Annotation	22519	0
	Pd04_v1.0 : 5124 - 5592616	chr_4_v2.0 : 170042 - 6959765
pdlptB128	Prunus dulcis Lauranne Genome v1.0	Prunus avium Tieton Genome v2.0 Assembly & Annotation	12348	0
	Pd04_v1.0 : 9846957 - 14897457	chr_4_v2.0 : 14231052 - 20444504
pdlptB129	Prunus dulcis Lauranne Genome v1.0	Prunus avium Tieton Genome v2.0 Assembly & Annotation	9092	0
	Pd04_v1.0 : 6431725 - 9772566	chr_4_v2.0 : 9219053 - 13416286
pdlptB130	Prunus dulcis Lauranne Genome v1.0	Prunus avium Tieton Genome v2.0 Assembly & Annotation	5874	0
	Pd04_v1.0 : 5150426 - 7046840	chr_4_v2.0 : 7036738 - 9528307
pdlptB131	Prunus dulcis Lauranne Genome v1.0	Prunus avium Tieton Genome v2.0 Assembly & Annotation	4638	0
	Pd04_v1.0 : 14460070 - 18290117	chr_4_v2.0 : 20673469 - 25804876
pdlptB132	Prunus dulcis Lauranne Genome v1.0	Prunus avium Tieton Genome v2.0 Assembly & Annotation	1231	1.4e-77
	Pd04_v1.0 : 9846957 - 10380253	chr_4_v2.0 : 13675903 - 14186589
pdlptB133	Prunus dulcis Lauranne Genome v1.0	Prunus avium Tieton Genome v2.0 Assembly & Annotation	324	2.9e-12
	Pd04_v1.0 : 3202291 - 3384160	chr_4_v2.0 : 3937329 - 4333442
pdlptB134	Prunus dulcis Lauranne Genome v1.0	Prunus avium Tieton Genome v2.0 Assembly & Annotation	283	5.7e-11
	Pd04_v1.0 : 9065725 - 9474170	chr_4_v2.0 : 12468485 - 12551655
pdlptB135	Prunus dulcis Lauranne Genome v1.0	Prunus avium Tieton Genome v2.0 Assembly & Annotation	3034	1.4e-249
	Pd04_v1.0 : 18656659 - 21823366	chr_4_v2.0 : 26131950 - 29956033
pdlptB136	Prunus dulcis Lauranne Genome v1.0	Prunus avium Tieton Genome v2.0 Assembly & Annotation	1272	5.2e-105
	Pd04_v1.0 : 10669336 - 12870875	chr_4_v2.0 : 1348628 - 3294706
pdlptB137	Prunus dulcis Lauranne Genome v1.0	Prunus avium Tieton Genome v2.0 Assembly & Annotation	1060	1.4e-74
	Pd04_v1.0 : 1366895 - 2408448	chr_4_v2.0 : 15529034 - 17229146
pdlptB138	Prunus dulcis Lauranne Genome v1.0	Prunus avium Tieton Genome v2.0 Assembly & Annotation	684	8.6e-45
	Pd04_v1.0 : 481238 - 1110382	chr_4_v2.0 : 17884109 - 19578921
pdlptB139	Prunus dulcis Lauranne Genome v1.0	Prunus avium Tieton Genome v2.0 Assembly & Annotation	406	4.1e-19
	Pd04_v1.0 : 13220543 - 13794405	chr_4_v2.0 : 964957 - 1253366
pdlptB140	Prunus dulcis Lauranne Genome v1.0	Prunus avium Tieton Genome v2.0 Assembly & Annotation	377	4e-21
	Pd04_v1.0 : 6116719 - 7039879	chr_4_v2.0 : 9565698 - 10751898
pdlptB141	Prunus dulcis Lauranne Genome v1.0	Prunus avium Tieton Genome v2.0 Assembly & Annotation	306	2.1e-12
	Pd04_v1.0 : 3308013 - 3657201	chr_4_v2.0 : 12577243 - 13218853
pdlptB142	Prunus dulcis Lauranne Genome v1.0	Prunus avium Tieton Genome v2.0 Assembly & Annotation	267	1.2e-09
	Pd04_v1.0 : 10177835 - 10435240	chr_4_v2.0 : 3438797 - 3620337
pdlptB143	Prunus dulcis Lauranne Genome v1.0	Prunus avium Tieton Genome v2.0 Assembly & Annotation	251	3.8e-08
	Pd04_v1.0 : 3881103 - 4346550	chr_4_v2.0 : 11948922 - 12452360
pdlptB144	Prunus dulcis Lauranne Genome v1.0	Prunus avium Tieton Genome v2.0 Assembly & Annotation	326	5.7e-15
	Pd04_v1.0 : 8608655 - 8992764	chr_6_v2.0 : 12172198 - 12371963

## Sheet: S6
Table S6: Genes present on Chr 4 syntenic block (pdlptB128) between sweet cherry_TietonV2 and almond Laurannev2 genomes
Block pdlptB128
Location A	Pd04_v1.0 : 9846957 - 14897457
Location B	chr_4_v2.0 : 14231052 - 20444504
Gene A	Gene B	e-value
Prudu_012009	FUN_033727-T1	2e-77
Prudu_012010	NA	NA
NA	FUN_033730-T1	NA
NA	FUN_033732-T1	NA
Prudu_012011	FUN_033733-T1	0
NA	FUN_033734-T1	NA
Prudu_012013	FUN_033735-T1	8e-54
NA	FUN_033737-T1	NA
NA	FUN_033738-T1	NA
Prudu_012016	FUN_033739-T1	0
Prudu_012017	FUN_033740-T1	0
Prudu_012019	NA	NA
NA	FUN_033741-T1	NA
Prudu_012022	FUN_033742-T1	1e-152
Prudu_012024	FUN_033743-T1	2e-24
Prudu_012026	FUN_033745-T1	3e-35
Prudu_012027	NA	NA
Prudu_012029	NA	NA
NA	FUN_033746-T1	NA
Prudu_012030	FUN_033748-T1	5e-46
NA	FUN_033750-T1	NA
NA	FUN_033753-T1	NA
Prudu_012031	FUN_033756-T1	1e-37
Prudu_012033	NA	NA
Prudu_012034	NA	NA
NA	FUN_033760-T1	NA
NA	FUN_033762-T1	NA
NA	FUN_033770-T1	NA
NA	FUN_033771-T2	NA
Prudu_012040	FUN_033772-T1	4e-70
Prudu_012041	NA	NA
Prudu_012049	NA	NA
NA	FUN_033773-T1	NA
NA	FUN_033776-T1	NA
NA	FUN_033777-T1	NA
NA	FUN_033778-T1	NA
Prudu_012050	FUN_033779-T1	0
Prudu_012051	FUN_033780-T1	0
Prudu_012052	FUN_033781-T1	0
Prudu_012053	FUN_033782-T1	1e-29
Prudu_012054	NA	NA
Prudu_012055	FUN_033786-T1	0
NA	FUN_033788-T1	NA
Prudu_012057	FUN_033790-T1	3e-45
Prudu_012058	FUN_033791-T1	0
Prudu_012059	NA	NA
NA	FUN_033792-T1	NA
Prudu_012060	FUN_033793-T1	7e-117
Prudu_012061	NA	NA
Prudu_012062	NA	NA
Prudu_012069	NA	NA
NA	FUN_033795-T1	NA
NA	FUN_033796-T1	NA
NA	FUN_033799-T1	NA
Prudu_012073	FUN_033800-T1	3e-99
NA	FUN_033801-T1	NA
NA	FUN_033802-T1	NA
NA	FUN_033803-T1	NA
Prudu_012074	FUN_033804-T1	0
Prudu_012075	FUN_033805-T1	0
Prudu_012076	FUN_033806-T1	0
Prudu_012077	FUN_033807-T1	1e-23
Prudu_012078	FUN_040276-T1	5e-113
Prudu_012079	NA	NA
Prudu_012080	FUN_040277-T1	3e-99
Prudu_012081	FUN_033808-T1	0
Prudu_012082	NA	NA
Prudu_012083	FUN_033809-T1	0
NA	FUN_033810-T1	NA
Prudu_012084	FUN_033811-T1	1e-73
Prudu_012085	FUN_033813-T1	3e-117
NA	FUN_033815-T1	NA
Prudu_012088	FUN_033816-T1	6e-116
Prudu_012089	NA	NA
Prudu_012090	NA	NA
NA	FUN_033817-T1	NA
Prudu_012092	FUN_033820-T1	0
NA	FUN_033821-T1	NA
Prudu_012094	FUN_033822-T1	4e-161
Prudu_012095	FUN_033823-T1	9e-122
Prudu_012096	FUN_033824-T1	2e-113
Prudu_012097	NA	NA
Prudu_012098	NA	NA
Prudu_012099	NA	NA
NA	FUN_033826-T1	NA
Prudu_012101	FUN_033827-T1	0
Prudu_012102	FUN_033832-T1	9e-108
Prudu_012104	NA	NA
NA	FUN_033830-T1	NA
NA	FUN_033832-T2	NA
NA	FUN_033833-T1	NA
NA	FUN_033834-T1	NA
NA	FUN_033835-T1	NA
Prudu_012105	FUN_033836-T1	6e-27
Prudu_012107	NA	NA
Prudu_012108	NA	NA
Prudu_012109	NA	NA
NA	FUN_033837-T1	NA
NA	FUN_033838-T1	NA
NA	FUN_033839-T1	NA
Prudu_012110	FUN_033840-T1	2e-43
NA	FUN_033841-T1	NA
Prudu_012111	FUN_033843-T1	5e-94
NA	FUN_033844-T1	NA
Prudu_012112	FUN_033845-T1	7e-40
Prudu_012113	NA	NA
Prudu_012115	NA	NA
Prudu_012116	NA	NA
Prudu_012117	NA	NA
NA	FUN_033847-T1	NA
NA	FUN_033850-T1	NA
NA	FUN_033851-T1	NA
NA	FUN_033853-T1	NA
NA	FUN_033854-T1	NA
NA	FUN_033855-T1	NA
Prudu_012118	FUN_033856-T1	0
Prudu_012119	FUN_033857-T1	0
Prudu_012120	FUN_033858-T1	6e-135
NA	FUN_040278-T1	NA
Prudu_012121	FUN_033860-T1	0
Prudu_012122	FUN_033861-T1	2e-117
Prudu_012123	FUN_033867-T1	2e-92
Prudu_012124	FUN_033868-T1	0
Prudu_012125	FUN_033869-T1	1e-114
Prudu_012127	FUN_033871-T1	0
Prudu_012128	NA	NA
Prudu_012129	FUN_033873-T1	0
NA	FUN_033869-T2	NA
NA	FUN_033871-T2	NA
NA	FUN_033873-T3	NA
Prudu_012130	FUN_033875-T1	0
Prudu_012131	FUN_033876-T1	5e-114
Prudu_012132	FUN_033878-T1	0
Prudu_012134	FUN_033879-T1	3e-156
NA	FUN_033880-T1	NA
NA	FUN_033881-T2	NA
Prudu_012135	FUN_033882-T1	0
NA	FUN_033883-T1	NA
Prudu_012136	FUN_033884-T1	1e-151
Prudu_012137	NA	NA
Prudu_012139	FUN_033890-T1	6e-168
Prudu_012140	NA	NA
NA	FUN_033885-T1	NA
NA	FUN_033887-T1	NA
NA	FUN_033888-T1	NA
NA	FUN_033890-T2	NA
NA	FUN_033891-T2	NA
NA	FUN_033894-T1	NA
NA	FUN_033895-T1	NA
Prudu_012141	FUN_033896-T1	0
Prudu_012143	NA	NA
Prudu_012145	NA	NA
Prudu_012146	NA	NA
NA	FUN_033898-T1	NA
NA	FUN_033899-T1	NA
Prudu_012147	FUN_033902-T1	0
Prudu_012148	FUN_033903-T1	0
Prudu_012149	FUN_033904-T1	5e-102
Prudu_012150	NA	NA
NA	FUN_033904-T2	NA
NA	FUN_033905-T1	NA
Prudu_012152	FUN_033906-T1	0
Prudu_012153	FUN_033907-T1	0
Prudu_012154	NA	NA
Prudu_012155	FUN_033909-T1	0
Prudu_012156	NA	NA
Prudu_012158	FUN_033910-T1	0
Prudu_012159	FUN_033911-T1	0
Prudu_012160	FUN_033912-T1	0
Prudu_012161	FUN_033913-T1	0
Prudu_012163	FUN_033916-T1	0
NA	FUN_033914-T1	NA
NA	FUN_033915-T1	NA
NA	FUN_033916-T2	NA
Prudu_012164	FUN_033917-T1	5e-36
Prudu_012166	FUN_033920-T1	0
Prudu_012167	NA	NA
Prudu_012169	NA	NA
Prudu_012170	NA	NA
NA	FUN_033921-T1	NA
Prudu_012172	FUN_033930-T1	4e-24
NA	FUN_033934-T1	NA
NA	FUN_033935-T1	NA
Prudu_012174	FUN_033937-T1	0
Prudu_012175	FUN_033938-T1	4e-109
Prudu_012176	FUN_033939-T1	2e-132
Prudu_012177	NA	NA
NA	FUN_033941-T1	NA
Prudu_012178	FUN_033942-T1	0
Prudu_012179	FUN_033943-T1	4e-120
Prudu_012180	FUN_033944-T1	0
Prudu_012181	FUN_033945-T1	0
Prudu_012182	FUN_033946-T1	4e-41
Prudu_012183	NA	NA
Prudu_012184	NA	NA
Prudu_012188	NA	NA
Prudu_012190	NA	NA
Prudu_012191	NA	NA
Prudu_012192	NA	NA
Prudu_012196	NA	NA
NA	FUN_033947-T1	NA
NA	FUN_033949-T1	NA
NA	FUN_033951-T1	NA
Prudu_012197	FUN_033952-T1	0
NA	FUN_033954-T1	NA
NA	FUN_033955-T1	NA
NA	FUN_033957-T1	NA
Prudu_012199	FUN_033961-T1	0
Prudu_012201	FUN_033965-T1	0
NA	FUN_033965-T2	NA
Prudu_012202	FUN_033966-T1	0
Prudu_012203	FUN_033967-T1	2e-45
Prudu_012204	FUN_033968-T1	3e-75
Prudu_012205	NA	NA
Prudu_012206	FUN_033969-T1	0
NA	FUN_033970-T1	NA
Prudu_012208	FUN_033971-T1	9e-97
Prudu_012209	FUN_033973-T1	0
Prudu_012210	FUN_033974-T1	4e-113
Prudu_012211	FUN_033975-T1	0
NA	FUN_033980-T1	NA
NA	FUN_033981-T1	NA
NA	FUN_033982-T1	NA
Prudu_012218	FUN_033984-T1	5e-26
Prudu_012219	NA	NA
Prudu_012220	NA	NA
NA	FUN_033985-T1	NA
NA	FUN_033986-T1	NA
Prudu_012222	FUN_033990-T1	0
NA	FUN_033991-T1	NA
Prudu_012223	FUN_033992-T1	2e-20
Prudu_012224	NA	NA
NA	FUN_033994-T1	NA
Prudu_012225	FUN_033996-T1	0
Prudu_012226	FUN_033997-T1	0
Prudu_012227	FUN_033998-T1	0
Prudu_012228	FUN_040279-T1	0
NA	FUN_034002-T1	NA
NA	FUN_034003-T1	NA
Prudu_012229	FUN_034004-T1	3e-32
Prudu_012231	FUN_034006-T1	6e-20
Prudu_012232	FUN_034007-T1	1e-67
Prudu_012233	FUN_034008-T1	2e-144
Prudu_012234	NA	NA
Prudu_012235	NA	NA
Prudu_012237	FUN_034010-T1	0
Prudu_012238	NA	NA
Prudu_012239	FUN_034011-T1	0
Prudu_012240	FUN_034014-T1	9e-71
Prudu_012241	FUN_034015-T1	0
NA	FUN_034017-T1	NA
Prudu_012244	FUN_034024-T1	0
Prudu_012245	FUN_034026-T1	0
Prudu_012246	FUN_034027-T1	3e-62
Prudu_012247	NA	NA
Prudu_012248	NA	NA
NA	FUN_034030-T1	NA
Prudu_012250	FUN_034033-T1	0
Prudu_012251	FUN_034034-T1	1e-169
Prudu_012252	FUN_034035-T1	0
NA	FUN_034035-T2	NA
Prudu_012253	FUN_034036-T1	0
Prudu_012254	FUN_034037-T1	5e-80
Prudu_012255	NA	NA
Prudu_012256	NA	NA
Prudu_012258	NA	NA
NA	FUN_034038-T1	NA
Prudu_012260	FUN_034042-T1	0
Prudu_012261	FUN_034044-T1	0
Prudu_012262	NA	NA
Prudu_012263	NA	NA
NA	FUN_034045-T1	NA
NA	FUN_034048-T1	NA
NA	FUN_034049-T1	NA
Prudu_012265	FUN_034050-T1	0
Prudu_012266	NA	NA
Prudu_012269	NA	NA
NA	FUN_034051-T1	NA
NA	FUN_034054-T1	NA
NA	FUN_034056-T1	NA
NA	FUN_034062-T1	NA
NA	FUN_034064-T1	NA
Prudu_012271	FUN_034065-T1	0
Prudu_012273	NA	NA
Prudu_012274	NA	NA
Prudu_012275	NA	NA
NA	FUN_034067-T1	NA
NA	FUN_034068-T1	NA
NA	FUN_034069-T3	NA
NA	FUN_034075-T1	NA
NA	FUN_034077-T1	NA
NA	FUN_034078-T1	NA
NA	FUN_034079-T1	NA
Prudu_012276	FUN_034080-T1	1e-141
Prudu_012277	FUN_034081-T1	8e-95
Prudu_012279	NA	NA
NA	FUN_034082-T1	NA
NA	FUN_034085-T1	NA
NA	FUN_034086-T1	NA
NA	FUN_034089-T3	NA
NA	FUN_034090-T1	NA
NA	FUN_034091-T1	NA
NA	FUN_034100-T1	NA
NA	FUN_034101-T1	NA
Prudu_012283	FUN_034103-T1	6e-53
NA	FUN_034105-T1	NA
NA	FUN_034107-T1	NA
NA	FUN_034108-T1	NA
Prudu_012285	FUN_034110-T1	0
Prudu_012288	NA	NA
Prudu_012289	NA	NA
Prudu_012290	NA	NA
Prudu_012293	NA	NA
Prudu_012296	NA	NA
Prudu_012298	NA	NA
Prudu_012299	NA	NA
Prudu_012300	NA	NA
Prudu_012301	NA	NA
Prudu_012303	NA	NA
NA	FUN_034111-T1	NA
Prudu_012307	FUN_034113-T1	0
Prudu_012308	FUN_034114-T1	7e-113
Prudu_012309	NA	NA
Prudu_012310	FUN_034115-T1	0
Prudu_012311	FUN_034116-T1	3e-94
Prudu_012312	FUN_034117-T1	1e-161
Prudu_012313	FUN_034118-T1	0
Prudu_012314	FUN_034119-T1	7e-147
Prudu_012315	FUN_034121-T1	0
NA	FUN_034122-T1	NA
Prudu_012317	FUN_034123-T1	5e-13
Prudu_012318	FUN_034124-T1	1e-172
Prudu_012319	FUN_034126-T1	0
Prudu_012320	FUN_034131-T1	0
Prudu_012321	FUN_034132-T1	0
Prudu_012322	FUN_034133-T1	0
Prudu_012323	FUN_034134-T1	0
Prudu_012324	FUN_034137-T1	0
NA	FUN_034133-T2	NA
NA	FUN_034134-T2	NA
NA	FUN_034137-T2	NA
Prudu_012325	FUN_034140-T1	0
Prudu_012328	NA	NA
Prudu_012329	NA	NA
NA	FUN_034141-T1	NA
NA	FUN_034142-T1	NA
NA	FUN_034143-T1	NA
NA	FUN_034145-T1	NA
NA	FUN_034146-T1	NA
NA	FUN_034147-T1	NA
NA	FUN_034148-T1	NA
Prudu_012330	FUN_034149-T1	0
Prudu_012332	NA	NA
Prudu_012333	FUN_034151-T1	5e-41
Prudu_012334	FUN_034152-T1	0
Prudu_012335	NA	NA
Prudu_012336	FUN_034153-T1	3e-105
Prudu_012337	NA	NA
Prudu_012338	NA	NA
Prudu_012339	FUN_034154-T1	5e-103
Prudu_012340	NA	NA
Prudu_012341	NA	NA
NA	FUN_034155-T1	NA
Prudu_012343	FUN_034158-T1	6e-163
Prudu_012344	FUN_034159-T1	0
Prudu_012347	NA	NA
Prudu_012349	NA	NA
NA	FUN_034160-T1	NA
NA	FUN_034162-T1	NA
Prudu_012351	FUN_034163-T1	3e-57
Prudu_012352	NA	NA
Prudu_012353	FUN_034165-T1	6e-28
Prudu_012355	FUN_034166-T1	0
Prudu_012356	NA	NA
Prudu_012357	NA	NA
Prudu_012360	NA	NA
NA	FUN_034167-T1	NA
NA	FUN_034168-T1	NA
Prudu_012361	FUN_034172-T1	3e-74
Prudu_012362	NA	NA
NA	FUN_034177-T1	NA
NA	FUN_034179-T1	NA
NA	FUN_034182-T1	NA
NA	FUN_034183-T1	NA
NA	FUN_034184-T1	NA
NA	FUN_034185-T1	NA
Prudu_012364	FUN_034187-T1	0
NA	FUN_034188-T1	NA
Prudu_012366	FUN_034189-T1	0
Prudu_012367	NA	NA
Prudu_012368	NA	NA
NA	FUN_034190-T1	NA
NA	FUN_034191-T1	NA
Prudu_012370	FUN_034194-T1	0
Prudu_012371	FUN_034195-T1	0
Prudu_012372	FUN_034196-T1	0
NA	FUN_034196-T4	NA
Prudu_012373	FUN_034197-T1	1e-133
NA	FUN_034198-T1	NA
Prudu_012375	FUN_034200-T1	6e-25
NA	FUN_034202-T1	NA
NA	FUN_034204-T1	NA
Prudu_012380	FUN_034211-T1	0
Prudu_012381	FUN_034213-T1	0
Prudu_012383	FUN_034215-T1	7e-110
Prudu_012384	FUN_034216-T1	0
Prudu_012386	NA	NA
Prudu_012387	NA	NA
Prudu_012389	FUN_034217-T1	0
Prudu_012390	NA	NA
NA	FUN_034218-T1	NA
Prudu_012392	FUN_034219-T1	2e-73
NA	FUN_034220-T1	NA
Prudu_012393	FUN_034221-T1	1e-74
Prudu_012394	NA	NA
Prudu_012395	FUN_034223-T1	0
Prudu_012397	FUN_040282-T1	0
Prudu_012398	FUN_034224-T1	0
Prudu_012399	FUN_034225-T1	0
Prudu_012400	FUN_034226-T1	0
Prudu_012401	FUN_034227-T1	5e-11
NA	FUN_034228-T1	NA
Prudu_012402	FUN_034229-T1	0
NA	FUN_034232-T1	NA
Prudu_012404	FUN_034234-T1	1e-151
Prudu_012405	FUN_034235-T1	5e-109
Prudu_012407	NA	NA
Prudu_012408	NA	NA
Prudu_012410	NA	NA
NA	FUN_034237-T1	NA
Prudu_012411	FUN_034238-T1	2e-169
Prudu_012413	NA	NA
Prudu_012414	FUN_034243-T1	3e-135
Prudu_012415	FUN_034244-T1	3e-27
Prudu_012417	FUN_034245-T1	0
NA	FUN_034246-T2	NA
NA	FUN_034247-T1	NA
Prudu_012420	FUN_034248-T1	0
Prudu_012421	FUN_034249-T1	6e-157
Prudu_012423	NA	NA
Prudu_012424	NA	NA
Prudu_012426	NA	NA
NA	FUN_034250-T1	NA
Prudu_012427	FUN_034251-T1	0
Prudu_012428	FUN_034252-T1	0
Prudu_012429	FUN_034253-T1	4e-99
NA	FUN_034254-T1	NA
NA	FUN_034261-T1	NA
NA	FUN_034262-T1	NA
Prudu_012430	FUN_040283-T1	2e-117
NA	FUN_034263-T1	NA
Prudu_012431	FUN_034264-T1	0
Prudu_012432	NA	NA
Prudu_012433	FUN_034265-T1	2e-71
Prudu_012434	FUN_034266-T1	3e-83
NA	FUN_034270-T2	NA
NA	FUN_034282-T1	NA
NA	FUN_040284-T1	NA
NA	FUN_034285-T1	NA
NA	FUN_034287-T1	NA
Prudu_012437	FUN_034288-T1	0
Prudu_012438	FUN_034289-T1	2e-79
Prudu_012439	FUN_034290-T1	1e-177
NA	FUN_034291-T1	NA
NA	FUN_034292-T1	NA
Prudu_012444	FUN_034298-T1	2e-46
NA	FUN_034299-T1	NA
NA	FUN_034301-T1	NA
Prudu_012445	FUN_034303-T1	0
Prudu_012447	FUN_034305-T1	0
Prudu_012448	FUN_034306-T1	7e-61
NA	FUN_034307-T1	NA
Prudu_012451	FUN_034308-T1	0
Prudu_012453	FUN_034309-T1	1e-63
Prudu_012454	FUN_034311-T1	0
Prudu_012456	NA	NA
NA	FUN_034311-T2	NA
Prudu_012457	FUN_034313-T1	0
Prudu_012458	FUN_034314-T1	0
Prudu_012459	FUN_034315-T1	0
Prudu_012460	FUN_034316-T1	8e-30
Prudu_012461	NA	NA
Prudu_012462	FUN_034317-T1	0
Prudu_012463	FUN_034318-T1	3e-161
Prudu_012464	FUN_034319-T1	0
Prudu_012465	FUN_034321-T1	0
NA	FUN_034321-T2	NA
Prudu_012466	FUN_034322-T1	0
Prudu_012468	NA	NA
NA	FUN_034323-T1	NA
Prudu_012471	FUN_034324-T1	2e-11
Prudu_012472	NA	NA
NA	FUN_034326-T1	NA
NA	FUN_034328-T1	NA
NA	FUN_034330-T1	NA
Prudu_012474	FUN_034337-T1	0
Prudu_012475	FUN_034338-T1	3e-60
NA	FUN_034339-T1	NA
Prudu_012478	FUN_034341-T1	0
Prudu_012479	FUN_034342-T1	0
Prudu_012481	NA	NA
Prudu_012482	FUN_034346-T1	1e-70
Prudu_012483	FUN_034347-T1	0
NA	FUN_034348-T1	NA
NA	FUN_034349-T1	NA
NA	FUN_034350-T1	NA
NA	FUN_034351-T1	NA
Prudu_012487	FUN_034352-T1	0
NA	FUN_034354-T1	NA
Prudu_012490	FUN_034355-T1	0
Prudu_012491	FUN_034356-T1	0
Prudu_012492	FUN_034357-T1	1e-64
NA	FUN_034358-T1	NA
Prudu_012494	FUN_034359-T1	0
Prudu_012497	FUN_040285-T1	2e-118
Prudu_012498	FUN_034364-T1	2e-33
NA	FUN_034362-T1	NA
NA	FUN_040285-T2	NA
NA	FUN_034364-T2	NA
NA	FUN_034366-T1	NA
NA	FUN_034368-T1	NA
Prudu_012499	FUN_034372-T1	0
Prudu_012500	FUN_034373-T1	0
Prudu_012501	FUN_034375-T1	2e-68
Prudu_012502	NA	NA
Prudu_012503	NA	NA
Prudu_012504	FUN_034379-T1	0
NA	FUN_034375-T2	NA
NA	FUN_034377-T1	NA
NA	FUN_034379-T2	NA
Prudu_012505	FUN_034380-T1	0
Prudu_012506	FUN_034381-T1	0
NA	FUN_034381-T2	NA
Prudu_012507	FUN_034383-T1	0
Prudu_012508	NA	NA
Prudu_012509	NA	NA
Prudu_012511	NA	NA
NA	FUN_034386-T1	NA
Prudu_012513	FUN_034387-T1	6e-13
Prudu_012514	FUN_034388-T1	0
Prudu_012515	FUN_034389-T1	8e-68
Prudu_012516	FUN_034390-T1	2e-145
Prudu_012517	FUN_040286-T1	0
Prudu_012518	FUN_034391-T1	0
NA	FUN_034398-T1	NA
NA	FUN_034411-T1	NA
NA	FUN_034412-T1	NA
Prudu_012523	FUN_034421-T1	0
NA	FUN_034422-T1	NA
Prudu_012525	FUN_034423-T1	3e-36
Prudu_012526	NA	NA
Prudu_012528	NA	NA
Prudu_012530	NA	NA
Prudu_012531	NA	NA
Prudu_012532	NA	NA
NA	FUN_034425-T1	NA
NA	FUN_034427-T1	NA
NA	FUN_034428-T1	NA
NA	FUN_034429-T1	NA
NA	FUN_034437-T1	NA
NA	FUN_034439-T1	NA
Prudu_012534	FUN_034441-T1	0
Prudu_012535	NA	NA
Prudu_012536	FUN_034453-T1	6e-135
Prudu_012537	NA	NA
NA	FUN_034459-T1	NA
Prudu_012539	FUN_034460-T1	4e-163
Prudu_012542	FUN_034464-T1	5e-166
Prudu_012543	FUN_034465-T1	0
NA	FUN_034465-T2	NA
Prudu_012544	FUN_034466-T1	2e-164
Prudu_012545	FUN_034467-T1	9e-65
NA	FUN_034468-T1	NA
NA	FUN_034469-T1	NA
NA	FUN_034470-T1	NA
Prudu_012546	FUN_034471-T1	1e-50
Prudu_012547	NA	NA
Prudu_012551	NA	NA
Prudu_012554	NA	NA
NA	FUN_034474-T1	NA
NA	FUN_034475-T1	NA
NA	FUN_034478-T1	NA
NA	FUN_034479-T1	NA
Prudu_012555	FUN_034480-T1	7e-128
Prudu_012556	FUN_034481-T1	2e-15
NA	FUN_034482-T1	NA
NA	FUN_034483-T1	NA
NA	FUN_034486-T1	NA
Prudu_012558	FUN_034487-T1	0
Prudu_012561	FUN_034488-T1	0
Prudu_012563	NA	NA
NA	FUN_034490-T1	NA
NA	FUN_034491-T1	NA
Prudu_012567	FUN_034492-T1	0
Prudu_012568	FUN_034493-T1	0
Prudu_012571	NA	NA
Prudu_012573	NA	NA
Prudu_012575	NA	NA
Prudu_012578	NA	NA
Prudu_012582	NA	NA
Prudu_012583	NA	NA
Prudu_012584	NA	NA
Prudu_012587	NA	NA
Prudu_012591	NA	NA
Prudu_012592	NA	NA
Prudu_012593	NA	NA
Prudu_012596	NA	NA
Prudu_012597	NA	NA
NA	FUN_034495-T1	NA
NA	FUN_034496-T1	NA
Prudu_012598	FUN_034508-T1	4e-56
Prudu_012599	NA	NA
NA	FUN_034510-T1	NA
NA	FUN_034516-T1	NA
Prudu_012600	FUN_034518-T1	7e-65
Prudu_012601	NA	NA
Prudu_012605	NA	NA
NA	FUN_034519-T1	NA
Prudu_012607	FUN_034521-T1	3e-44
NA	FUN_040287-T1	NA
NA	FUN_034523-T1	NA
Prudu_012608	FUN_034525-T1	0
